# Supplementary material for: Mutation status coupled with RNA-sequencing data can efficiently identify important non-significantly mutated genes serving as diagnostic biomarkers of endometrial cancer
Source: BMC Bioinformatics. 2017 Dec 28;18(Suppl 14):472. doi: 10.1186/s12859-017-1891-6 (PMC5751793; doi:10.1186/s12859-017-1891-6)
Supplement: Supplementary file 1 — The list of SMGs in ECs that were collected from the website. (XLSX 10 kb) [file 12859_2017_1891_MOESM1_ESM.xlsx]

## Sheet: Sheet1
Table S4. The list of significantly mutated genes (SMGs) in ECs.
Gene Symbol	Entrez GeneID
ADNP	23394
AKT1	207
ALKBH6	84964
ANK3	288
ARID1A	8289
ARID5B	84159
BCOR	54880
CAP2	10486
CCDC6	8030
CCND1	595
CHD4	1108
CTCF	10664
CTNNB1	1499
CUX1	1523
DIAPH1	1729
DNER	92737
EIF2S2	8894
EP300	2033
ERBB3	2065
FAT1	2195
FBXW7	55294
FGFR2	2263
GNPTAB	79158
ING1	3621
INPPL1	3636
KLHL8	57563
KRAS	3845
MICALCL	84953
MORC4	79710
MYCN	4613
NRAS	4893
PIK3CA	5290
PIK3R1	5295
POLE	5426
PPM1D	8493
PPP2R1A	5518
PTEN	5728
RSBN1L	222194
SACS	26278
SELP	6403
SGK1	6446
SLC1A3	6507
SLC44A3	126969
SOS1	6654
SOX17	64321
SPOP	8405
TAP1	6890
TBL1XR1	79718
TCP11L2	255394
TP53	7157
TPX2	22974
TTLL9	164395
TXNDC8	255220
ZFHX3	463
ZNF471	57573
ZNF620	253639
ZRANB3	84083
ARHGAP35	2909
