# Supplementary material for: Mutation status coupled with RNA-sequencing data can efficiently identify important non-significantly mutated genes serving as diagnostic biomarkers of endometrial cancer
Source: BMC Bioinformatics. 2017 Dec 28;18(Suppl 14):472. doi: 10.1186/s12859-017-1891-6 (PMC5751793; doi:10.1186/s12859-017-1891-6)
Supplement: Supplementary file 2 — Summary of 1053 non-SMGs showed different expression patterns in the groups of histological grade patients. (XLSX 80 kb) [file 12859_2017_1891_MOESM2_ESM.xlsx]

## Sheet: Sheet1
Gene Symbol	Entrez GeneID	P-value(t-test)	FDR	Fold change
ABCA3	21	1.92484e-06	2.93335e-07	2.52073
ACR	49	0.0192588	0.000761862	2.09979
ACTA1	58	0.0449177	0.00156594	3.52812
ACTN2	88	0.0264521	0.000997267	3.69594
ADARB2	105	0.030716	0.00112972	3.84278
ADCY5	111	1.22727e-06	1.97005e-07	2.72535
ADCY8	114	0.000565507	3.69343e-05	26.2593
ADCY9	115	3.16501e-09	1.14312e-09	2.44977
ADD2	119	1.45182e-05	1.5794e-06	2.99082
ADORA1	134	2.45505e-08	7.09362e-09	2.8983
ADRA1B	147	2.19993e-05	2.24452e-06	12.2887
ADRA2B	151	3.28113e-05	3.1434e-06	4.30634
ALK	238	7.63074e-06	9.31092e-07	5.47113
AMHR2	269	0.00903418	0.000406341	2.08782
APLP1	333	1.59951e-09	6.27938e-10	5.95166
PHOX2A	401	0.0106716	0.000468897	24.5754
ASS1	445	9.09625e-10	3.82016e-10	2.62824
ATP1A3	478	0.000496265	3.32539e-05	5.32365
ATP2B2	491	0.000175879	1.35733e-05	2.58913
ATP6V1B1	525	1.35034e-06	2.12974e-07	3.80715
KIF1A	547	8.9666e-12	5.99724e-12	4.01919
BAI2	576	9.42867e-06	1.10925e-06	2.22921
BHMT	635	8.91765e-05	7.33675e-06	2.60157
BMP3	651	0.0043139	0.000215501	3.5903
BMP7	655	7.28787e-08	1.77851e-08	2.94155
BTN1A1	696	0.00281159	0.000148028	2.9781
BUB1	699	6.9962e-19	8.42284e-18	2.17054
CA2	760	0.00194489	0.000108906	2.8606
CACNA1B	774	4.94167e-05	4.39608e-06	2.88722
CACNA2D1	781	0.00309913	0.000161286	2.7815
CALB2	794	3.06837e-05	2.97908e-06	3.62201
CALCB	797	0.0273869	0.00102715	20.8344
CASR	846	0.000592248	3.84031e-05	7.6983
CBS	875	2.98768e-16	8.30058e-16	4.30422
CCIN	881	5.11197e-05	4.50321e-06	2.82362
CD22	933	0.000532796	3.53087e-05	3.38319
CDC20	991	2.34292e-16	7.0517e-16	2.14343
CDC25A	993	6.81873e-15	1.17274e-14	2.13414
CDH9	1007	0.0111788	0.000486445	4.80986
CDH16	1014	0.0245904	0.000938841	2.27366
CDH17	1015	0.0319216	0.00116458	5.4051
CDH18	1016	0.00799914	0.000366171	4.2133
CDKN2A	1029	4.40938e-09	1.51672e-09	3.75397
CGA	1081	0.0123626	0.000529035	4.69051
CHRNB2	1141	0.00518111	0.000252877	2.02198
CLCN1	1180	0.000142673	1.12021e-05	2.14338
CLCNKB	1188	2.77155e-05	2.72756e-06	3.12979
CNGB1	1258	0.00675838	0.000315777	3.46316
CNR1	1268	0.00581563	0.000277472	2.17322
CNTFR	1271	5.4578e-06	6.96545e-07	5.66531
COL4A4	1286	0.00369194	0.000187544	6.2455
COL9A1	1297	0.0183913	0.000730745	9.12034
COL9A3	1299	2.09761e-05	2.16459e-06	5.11875
COL11A2	1302	5.13454e-07	9.2262e-08	3.28099
COL19A1	1310	0.00577618	0.000275954	2.50847
COMP	1311	0.00165885	9.52519e-05	9.0268
CPA1	1357	0.0158934	0.000657535	7.58026
CPS1	1373	0.000754411	4.71409e-05	6.10436
CR2	1380	6.49917e-06	8.09426e-07	2.98168
CRABP2	1382	2.70274e-05	2.68177e-06	2.52175
CRHR1	1394	8.75832e-06	1.04399e-06	2.21878
CRYAB	1410	8.70032e-05	7.17429e-06	5.25537
CSH2	1443	0.0212033	0.000827009	6.59058
NCAN	1463	0.0137796	0.000582769	11.4019
CYP2C19	1557	0.00551628	0.000266	2.25648
CYP2C9	1559	0.0126046	0.00053748	3.17257
CYP2C18	1562	0.00436899	0.000217351	2.30832
DGKG	1608	0.00304507	0.000158702	2.12445
DCC	1630	0.0088625	0.000399116	3.31588
DDC	1644	0.00550419	0.000266128	5.51934
DLX3	1747	0.00246685	0.000132782	2.06754
DOCK3	1795	2.36124e-12	1.81451e-12	5.45703
DPP4	1803	0.00761523	0.000349483	2.05091
E2F1	1869	5.35567e-12	3.79281e-12	2.42324
EEF1A2	1917	0.00155805	8.9893e-05	19.4912
EGF	1950	0.00473147	0.000233455	2.05934
MEGF6	1953	1.23947e-07	2.81552e-08	2.05793
ELN	2006	3.82729e-05	3.56268e-06	4.09447
EN1	2019	7.55289e-05	6.40355e-06	9.78055
EPHB1	2047	1.1973e-05	1.35135e-06	3.4319
EPHB2	2048	4.83253e-13	4.8483e-13	3.52007
EPHB6	2051	8.45713e-06	1.01478e-06	2.23488
ERBB2	2064	0.00115211	6.85522e-05	3.89371
ERBB4	2066	7.16491e-07	1.26852e-07	2.32913
EREG	2069	0.0135035	0.000572433	3.31857
EYA4	2070	4.86138e-06	6.36162e-07	8.82967
ESRRB	2103	1.02644e-05	1.18821e-06	3.89513
EXTL1	2134	1.8063e-05	1.90758e-06	2.24545
FBN2	2201	1.95193e-05	2.04344e-06	3.34292
FGF12	2257	2.31522e-07	4.64555e-08	4.36674
GPC5	2262	0.00826496	0.000376431	7.99846
FGFR4	2264	0.00166455	9.52762e-05	2.11043
FOXG1	2290	0.000565477	3.69993e-05	2.20519
FRZB	2487	0.00604304	0.000287183	3.05656
FSHR	2492	0.047184	0.00163234	4.07506
GAST	2520	0.0148301	0.00061922	3.73431
GABRB2	2561	0.0227263	0.000876941	2.42976
GABRG1	2565	0.0305307	0.00112405	14.091
GABRG2	2566	0.0124488	0.000532094	48.5232
GABRG3	2567	7.38925e-07	1.29554e-07	3.52238
B4GALNT1	2583	0.00277195	0.000147013	4.40264
GAP43	2596	0.019841	0.000780618	2.74695
GCGR	2642	4.5017e-06	6.04425e-07	9.96619
GCKR	2646	0.0195522	0.000770936	4.06044
NR6A1	2649	1.06736e-11	7.00917e-12	2.82145
GFAP	2670	0.0212342	0.000827319	10.8128
GFRA1	2674	0.00386101	0.000195582	3.80144
GLDC	2731	2.02299e-09	7.7729e-10	5.34459
GLP1R	2740	2.0573e-05	2.12907e-06	3.96401
GNB3	2784	2.47247e-06	3.58632e-07	2.1264
GNG4	2786	0.00436414	0.000217409	4.16647
GPLD1	2822	0.00205637	0.000114263	2.32582
GPR3	2827	3.28374e-07	6.24214e-08	2.06735
GPR6	2830	0.00264043	0.000141492	3.48255
GPR17	2840	0.020287	0.000795563	2.65274
MCHR1	2847	0.00880098	0.000396841	2.1072
GRB7	2886	8.21333e-07	1.41259e-07	5.07968
GRID2	2895	0.000899961	5.49989e-05	11.4133
GRIK5	2901	4.61239e-11	2.6869e-11	5.41299
GRIN2B	2904	0.000168545	1.31194e-05	6.20937
GRM4	2914	1.78945e-05	1.89532e-06	3.37989
GZMB	3002	0.0144835	0.000608265	2.185
HIST1H1T	3010	0.00237469	0.000128203	2.22457
HAS1	3036	9.46136e-05	7.69641e-06	2.34402
HBD	3045	0.00404962	0.000204562	3.06669
HNF4A	3172	0.0154281	0.000641964	2.58037
HOXA1	3198	0.000108704	8.66689e-06	2.58284
HOXA3	3200	2.78693e-05	2.73524e-06	2.34423
HOXA4	3201	2.87496e-08	7.98742e-09	5.06988
HOXA6	3203	8.99464e-06	1.06863e-06	2.61796
HOXA7	3204	6.88979e-05	5.88279e-06	2.34037
HOXA9	3205	0.000201596	1.50437e-05	2.02992
HPCA	3208	5.13891e-05	4.50496e-06	3.43993
HOXA13	3209	0.001259	7.4179e-05	4.01991
HOXC6	3223	0.000385007	2.63361e-05	2.98388
HOXC8	3224	0.00201596	0.00011219	3.3342
HOXC10	3226	0.00607076	0.000288122	2.4842
HTR3A	3359	0.0108524	0.00047453	4.86588
HTR6	3362	0.00170683	9.70812e-05	4.67915
IFNA4	3441	0.0383401	0.00136833	6.67707
IFNA13	3447	0.0391696	0.0013938	2.36666
IGFBP2	3485	1.55187e-10	8.00712e-11	2.11502
IL12RB2	3595	5.43721e-08	1.37328e-08	2.94279
INSRR	3645	0.000270622	1.93548e-05	2.96747
ITGA7	3679	0.000186277	1.4254e-05	2.67805
ITGB3	3690	0.0142453	0.000600356	4.14116
ITGB6	3694	0.0103282	0.000457144	2.01933
KCNA5	3741	0.0163825	0.000669339	4.02667
KCNA6	3742	0.0173638	0.00069682	4.43904
KCNC1	3746	0.0123508	0.000529159	3.05309
KCNH2	3757	1.12786e-06	1.84324e-07	2.81514
KCNJ3	3760	0.000269139	1.9287e-05	10.9945
KCNJ4	3761	0.000324303	2.27879e-05	4.7077
KCNJ16	3773	0.000420344	2.86448e-05	8.22117
KCNK2	3776	9.64843e-05	7.81339e-06	5.54315
KCNK3	3777	0.00355956	0.000181842	2.03852
KCNQ2	3785	0.00338372	0.00017409	59.4708
KCNQ3	3786	2.37681e-06	3.48961e-07	2.60247
KIF3C	3797	1.21381e-12	1.096e-12	2.30049
KIF5A	3798	1.06287e-06	1.76093e-07	3.58189
KIF5C	3800	2.36732e-06	3.48987e-07	2.84302
KNG1	3827	0.00214225	0.000118307	14.959
KIFC1	3833	2.80919e-15	5.96828e-15	2.12344
KRT3	3850	0.00525713	0.000256241	2.02322
KRT81	3887	0.0242826	0.000928072	2.79518
LBP	3929	0.00236204	0.000127711	21.2655
LGALS2	3957	0.0117468	0.000507492	2.05714
LGALS4	3960	0.0317412	0.00116034	3.49487
LHCGR	3973	0.021071	0.000822735	7.4814
LHX1	3975	0.00551416	0.000266253	8.15911
LMO1	4004	1.43353e-05	1.56422e-06	21.7575
LRP2	4036	0.000634618	4.08571e-05	4.67561
MAB21L1	4081	0.020134	0.000790424	6.61466
MAG	4099	0.00144034	8.39058e-05	5.06608
MAL	4118	4.82557e-08	1.23608e-08	6.44115
MAP2	4133	8.9043e-08	2.11579e-08	2.85304
ME1	4199	0.0308572	0.00113261	2.13063
MEOX1	4222	1.08192e-05	1.24051e-06	7.63211
MFI2	4241	4.76554e-06	6.25889e-07	2.12663
MLN	4295	0.0032019	0.000166156	9.60362
MMP10	4319	0.0200232	0.000786929	3.41444
MTNR1A	4543	0.00629636	0.000297655	4.28413
MX2	4600	3.44373e-11	2.07298e-11	2.73201
MYBL2	4605	4.15586e-07	7.73707e-08	2.26554
MYBPH	4608	0.0318702	0.00116387	2.75946
MYC	4609	6.89583e-06	8.52945e-07	2.10121
MYH1	4619	0.000731937	4.58158e-05	2.38092
MYH4	4622	0.0327522	0.00119007	2.11242
MYH6	4624	0.00698553	0.00032471	11.4395
MYH7	4625	6.23479e-05	5.37434e-06	3.92466
MYO7B	4648	0.000992728	5.97581e-05	7.17495
MYOD1	4654	5.53817e-06	7.04312e-07	14.1107
MYT1	4661	5.90964e-08	1.46193e-08	5.53531
NCAM1	4684	0.000950234	5.7584e-05	2.60999
NELL1	4745	0.0183628	0.000730416	2.85921
NKX6-1	4825	0.0106758	0.000468511	6.87256
NOS1	4842	0.000800547	4.968e-05	2.95041
NOVA1	4857	5.96741e-06	7.53594e-07	2.69795
NPR1	4881	4.66485e-08	1.20345e-08	3.89216
NPTX2	4885	0.0223447	0.000865915	4.38698
NTF3	4908	0.000361648	2.49271e-05	3.16849
NTF4	4909	1.28272e-06	2.04091e-07	3.6509
NTRK1	4914	0.00822854	0.000375245	2.55357
NTRK2	4915	0.0455739	0.00158423	3.08237
NTSR1	4923	0.000875209	5.37591e-05	4.78701
OAS1	4938	4.6444e-06	6.16706e-07	2.12488
OCA2	4948	9.48821e-05	7.7009e-06	2.29018
OPRK1	4986	0.00503412	0.000246703	2.56728
SIX6	4990	0.0034307	0.000175756	10.1141
OR3A1	4994	0.00274116	0.000146023	3.71032
CLDN11	5010	0.000342853	2.39054e-05	2.18237
PALM	5064	4.74102e-10	2.1953e-10	2.74436
PAX2	5076	0.00168365	9.60654e-05	3.12007
PBX3	5090	9.98438e-11	5.54786e-11	2.60228
PCDH8	5100	0.022667	0.000876527	2.61068
PCDH9	5101	0.00069392	4.38158e-05	5.35837
PCK1	5105	0.00719629	0.00033322	4.67933
PCSK1	5122	0.00176225	9.96057e-05	6.9621
PCSK2	5126	0.0397726	0.00141247	3.13739
PDYN	5173	0.0128146	0.000544505	77.7437
PITX3	5309	1.69092e-07	3.67903e-08	4.32955
POU3F2	5454	0.0293652	0.00108891	2.47148
POU3F3	5455	6.59094e-05	5.66782e-06	15.2026
POU4F1	5457	0.0055965	0.000269508	2.93388
PPP2R2B	5521	0.000361548	2.49679e-05	3.90653
PPP3R2	5535	0.048534	0.00166945	2.205
PPYR1	5540	8.14247e-05	6.79181e-06	2.60381
PRKCG	5582	0.0150307	0.000626872	2.07301
TAS2R38	5726	0.0336388	0.00121739	2.53863
PTH1R	5745	0.0450163	0.00156787	2.25873
PTPN13	5783	2.23795e-07	4.59257e-08	2.34258
PTPRN	5798	0.00334511	0.000172843	3.26141
PTX3	5806	1.27159e-06	2.03215e-07	5.66124
PYGM	5837	1.00688e-05	1.1731e-06	2.21272
RAG2	5897	0.00414469	0.000207911	7.01824
RFC4	5984	6.24095e-15	1.12704e-14	2.06078
RFX4	5992	0.00687183	0.000320249	3.24866
RRM2	6241	1.63508e-09	6.35002e-10	2.08126
RYR1	6261	4.02074e-07	7.5243e-08	4.50644
SCN2A	6326	0.00225699	0.000123323	5.6196
SCN4A	6329	2.21285e-06	3.30258e-07	7.89618
SCN8A	6334	5.58063e-08	1.39971e-08	4.0831
SCN9A	6335	0.0402103	0.00142522	2.05997
CCL18	6362	0.0269392	0.00101246	2.0224
SGCG	6445	3.14624e-06	4.3538e-07	4.52146
SHOX2	6474	0.00394427	0.00019952	2.91377
SLC6A3	6531	0.00282654	0.000148599	2.09809
SLC6A7	6534	0.00875377	0.000395205	2.35874
SLC6A13	6540	0.00427109	0.000213658	17.4773
SLC7A2	6542	0.0167432	0.000677941	2.53372
SLC8A1	6546	4.58795e-08	1.19212e-08	2.90812
SLC12A3	6559	0.0193464	0.000763652	9.87811
SLC17A1	6568	0.0250106	0.000950864	19.1653
SLC18A3	6572	0.00500091	0.000245408	11.7616
SLIT1	6585	0.0247891	0.000944431	2.55176
SNAP25	6616	4.05965e-05	3.74042e-06	3.42819
SOX11	6664	3.5264e-05	3.3429e-06	28.7055
STAC	6769	3.04357e-06	4.24425e-07	3.29036
STAT1	6772	7.10928e-12	4.93787e-12	2.10848
SULT1E1	6783	0.00591315	0.000281381	8.91824
ELOVL4	6785	4.74397e-06	6.2762e-07	3.9112
SYCP1	6847	0.00130615	7.67071e-05	31.9377
SYT4	6860	0.0361244	0.00129823	20.4289
TACR3	6870	0.000122067	9.68959e-06	6.53598
TAF4B	6875	3.80164e-10	1.78319e-10	2.06963
TGM1	7051	0.00158365	9.12241e-05	4.70839
TH	7054	0.00066869	4.25201e-05	2.61746
THRB	7068	1.06545e-06	1.75713e-07	2.39871
TLL2	7093	0.000342008	2.38926e-05	2.15284
TM4SF4	7104	0.0105373	0.000464125	6.92776
TNFAIP6	7130	1.76417e-05	1.87404e-06	2.9924
TNNI3	7137	1.2566e-08	3.84621e-09	3.68818
TNR	7143	0.00631627	0.000297429	2.37475
TPO	7173	0.00135893	7.95482e-05	5.66752
TPTE	7179	0.0102354	0.000454149	2.23584
TTK	7272	9.37575e-18	5.64381e-17	2.31031
TULP1	7287	1.5011e-07	3.28581e-08	2.57251
UCHL1	7345	1.0166e-13	1.26611e-13	7.40468
UQCRFS1	7386	0.00219777	0.000120635	2.21109
VIL1	7429	0.0338525	0.00122389	2.45927
WNT7A	7476	2.29556e-07	4.65785e-08	4.5571
ZNF99	7652	0.00300461	0.000157046	2.19025
MKRN3	7681	2.18855e-09	8.3205e-10	9.50942
ZNF229	7772	0.000191394	1.44315e-05	2.804
SLC30A2	7780	0.000196901	1.47237e-05	3.41463
PXDN	7837	4.94521e-05	4.38842e-06	2.89565
ST8SIA4	7903	0.000207645	1.53996e-05	2.0376
GLRA3	8001	0.000539678	3.5634e-05	3.30459
ALX1	8092	0.000837535	5.17088e-05	2.73734
AP3B2	8120	1.31355e-10	6.87568e-11	6.75865
SYN3	8224	0.00560675	0.000269643	2.11233
CDC7	8317	1.97749e-10	9.78383e-11	2.01006
FZD7	8324	0.000189834	1.4404e-05	2.18998
HIST1H4F	8361	0.0470341	0.00162872	2.42896
OR1E1	8387	0.00863534	0.000390836	4.60344
OR3A3	8392	0.00200397	0.000111695	4.16813
BFSP2	8419	5.80561e-05	5.04048e-06	2.7547
RASAL1	8437	3.65407e-11	2.16354e-11	2.38823
PPFIA2	8499	0.0357639	0.00128656	10.6092
BARX2	8538	0.000206978	1.53818e-05	5.17592
B3GALT1	8708	0.00368858	0.000187637	2.76799
NOL4	8715	0.0321096	0.00117025	10.3536
ADAM18	8749	0.00338228	0.000174265	5.57706
ADAM7	8756	0.037463	0.001341	3.63521
RGS9	8787	0.0113401	0.000492277	2.47872
DLK1	8788	0.0104052	0.000459424	138.618
WISP3	8838	0.00713402	0.000330761	2.27486
SPHK1	8877	0.00123199	7.27067e-05	2.13656
BSN	8927	1.17785e-08	3.63599e-09	2.55727
CLDN9	9080	4.31833e-06	5.84147e-07	4.15187
INA	9118	1.93134e-05	2.02777e-06	2.79376
SYNGR3	9143	4.66778e-05	4.21472e-06	2.74674
NEURL	9148	0.000187799	1.43097e-05	7.07484
DCLK1	9201	0.00511913	0.000250529	2.04877
CACNA2D2	9254	1.25707e-05	1.4013e-06	3.62218
KCNB2	9312	0.00151242	8.73997e-05	7.91006
TRIP13	9319	1.45968e-18	1.318e-17	2.06143
OTOF	9381	0.000514583	3.42905e-05	5.14264
LIPG	9388	1.14971e-05	1.30993e-06	2.47457
ARHGAP29	9411	1.82129e-10	9.13615e-11	3.53997
HAND1	9421	0.0398977	0.00141553	3.20029
C1orf38	9473	4.91567e-14	6.82853e-14	2.43908
ONECUT2	9480	0.00014424	1.13006e-05	4.47107
TBX4	9496	0.00131479	7.70892e-05	2.31852
IGDCC3	9543	0.000657832	4.19775e-05	3.07761
GABBR2	9568	0.00357238	0.000181982	5.00225
ESPL1	9700	3.21856e-17	1.45308e-16	2.2817
GPRIN2	9721	3.29059e-16	8.48912e-16	8.95984
RIMS3	9783	8.58947e-10	3.64976e-10	2.19677
DLGAP5	9787	3.5949e-13	3.81879e-13	2.06169
DNAJC6	9829	6.35959e-06	7.94784e-07	2.81279
JAKMIP2	9832	3.62891e-05	3.42212e-06	2.94495
GFPT2	9945	0.00031269	2.21009e-05	2.35353
NAALAD2	10003	4.12713e-05	3.78328e-06	2.65987
ANGPTL7	10218	0.0276229	0.00103278	15.0249
EFS	10278	4.23086e-09	1.46931e-09	2.88497
SPEG	10290	2.25896e-07	4.60948e-08	2.61025
TRDN	10345	0.00706423	0.000327946	2.81564
SPON1	10418	2.79031e-07	5.44751e-08	3.73135
LRRN2	10446	2.09972e-08	6.11587e-09	3.89438
FST	10468	4.20995e-05	3.83005e-06	2.65941
SEMA6C	10500	4.17132e-06	5.68519e-07	2.69813
PDPN	10630	0.00269813	0.000143943	2.14927
IGF2BP1	10642	1.70296e-06	2.62848e-07	37.0669
IGF2BP2	10644	4.16535e-12	3.00884e-12	4.19804
SLMO1	10650	8.90031e-11	5.02276e-11	2.58872
CSPG5	10675	5.63224e-07	1.00704e-07	2.55987
DLL3	10683	7.99591e-05	6.70051e-06	8.00607
CLDN16	10686	0.00163009	9.37496e-05	16.0661
TBR1	10716	0.0478304	0.00165312	30.382
NRG3	10718	0.000218561	1.61429e-05	8.55483
POLQ	10721	2.07453e-14	3.25769e-14	2.07947
SIX2	10736	0.0164394	0.000670147	2.68146
HPSE	10855	1.11732e-07	2.57037e-08	3.23843
NPFFR2	10886	0.000241714	1.76366e-05	2.27088
PPARGC1A	10891	1.32094e-06	2.0925e-07	4.20503
UGT2A1	10941	0.0165861	0.000673087	3.26043
KIF2C	11004	1.07389e-21	3.87861e-20	2.35254
ZPBP	11055	0.016091	0.000661169	3.97671
PTPRT	11122	0.00138603	8.08721e-05	4.45457
INSL6	11172	0.0413276	0.00145766	6.96995
MAP4K1	11184	2.5121e-08	7.14414e-09	2.15901
KLK8	11202	2.83163e-06	4.04235e-07	4.70509
NXPH4	11247	2.4385e-06	3.56569e-07	3.84653
CYP4F8	11283	0.000223337	1.6462e-05	4.47783
MGAT4A	11320	7.99116e-12	5.44567e-12	2.18651
IKZF3	22806	0.00064173	4.10952e-05	2.00976
NTNG1	22854	0.00225819	0.000123203	2.03532
RPH3A	22895	0.0143858	0.000604865	2.60402
MAST1	22983	2.90593e-11	1.80957e-11	2.99455
SORCS3	22986	1.65729e-06	2.56898e-07	9.92183
UNC13A	23025	8.99573e-06	1.06526e-06	3.62464
TNIK	23043	5.1326e-05	4.51038e-06	2.49523
CAND2	23066	8.13343e-05	6.79998e-06	2.08435
PEG10	23089	0.00316718	0.000164591	3.77859
HIC2	23119	1.35279e-09	5.48981e-10	2.08507
N4BP3	23138	5.50402e-13	5.37274e-13	2.15942
NACAD	23148	1.39191e-06	2.17629e-07	2.42045
ARC	23237	0.0164002	0.000669305	2.43606
LPHN2	23266	2.20718e-07	4.63475e-08	2.03688
CRB1	23418	0.0151133	0.000629591	2.03162
TRIM29	23650	0.000902738	5.50754e-05	2.38738
BHMT2	23743	5.06852e-05	4.47585e-06	2.57162
C11orf41	25758	5.432e-06	6.98186e-07	5.09297
TMEM59L	25789	0.000355019	2.45639e-05	3.16464
KLK5	25818	0.00263177	0.000141238	15.0825
MGAT4C	25834	0.0126911	0.000540533	7.62525
SOSTDC1	25928	0.000354074	2.45456e-05	3.48833
ODZ4	26011	4.66144e-05	4.21953e-06	2.05141
LRIT1	26103	0.0165191	0.000671122	2.74855
TANC2	26115	7.43902e-09	2.37769e-09	2.27787
PCDHB5	26167	0.00303887	0.000158607	2.63851
OR2B6	26212	6.03608e-05	5.21551e-06	3.79509
GALNT8	26290	1.42397e-05	1.55849e-06	6.93852
OR10H1	26539	0.0197909	0.000779495	2.28338
PCOLCE2	26577	0.000386369	2.63794e-05	2.19185
OR8B2	26595	0.0366134	0.0013145	3.29355
HAVCR1	26762	0.00813222	0.000371791	2.71252
KCNV1	27012	0.000192831	1.44793e-05	12.2508
CACNG4	27092	2.2259e-06	3.3084e-07	3.35825
KCNH5	27133	0.033241	0.00120419	3.42511
GPR78	27201	0.00471641	0.00023303	3.0191
CNTN6	27255	0.0280255	0.00104675	2.53513
TINAG	27283	0.00217396	0.000119692	13.4266
SLCO4A1	28231	0.00166101	9.52244e-05	2.34937
SLCO3A1	28232	1.38723e-08	4.21034e-09	2.27484
CDH19	28513	0.00291039	0.000152563	6.45633
ATAD2	29028	1.11776e-13	1.34569e-13	2.25482
DDX25	29118	0.000516296	3.43413e-05	8.0196
TRHDE	29953	3.28036e-07	6.26869e-08	17.4627
PSAT1	29968	1.96044e-12	1.60923e-12	2.6914
RAX	30062	0.00356147	0.000181682	11.6724
CUZD1	50624	3.57318e-07	6.75676e-08	2.66965
SPOCK3	50859	0.0250086	0.000951789	9.243
CDON	50937	5.11016e-07	9.2283e-08	2.04846
IMPG2	50939	0.00116852	6.94145e-05	3.91109
ST8SIA3	51046	0.00934154	0.000418083	18.8169
FAM135B	51059	0.0176781	0.000708644	3.46643
YBX2	51087	8.89167e-13	8.23448e-13	4.2605
HERC5	51191	2.91242e-11	1.78287e-11	3.1273
CPA4	51200	0.011976	0.00051616	2.43725
TCEB3B	51224	0.0107734	0.000472218	2.10811
PIPOX	51268	0.00432082	0.000215549	2.67288
RXFP3	51289	0.00564464	0.000271104	2.50453
KCNK9	51305	1.67234e-12	1.43811e-12	8.21338
SLC22A17	51310	1.29706e-11	8.36546e-12	2.42509
RSRC1	51319	5.54374e-14	7.41577e-14	2.0632
KRT76	51350	0.00514503	0.000251456	4.61263
CABP2	51475	0.0230618	0.000888938	3.87902
CXXC5	51523	7.87663e-09	2.47377e-09	2.05594
MPP6	51678	3.39028e-09	1.20048e-09	2.00841
PADI3	51702	0.00167685	9.58283e-05	3.77861
GPRC5B	51704	1.007e-10	5.51066e-11	2.13086
ATP8A2	51761	0.000167791	1.3089e-05	2.29636
TUBA8	51807	5.89235e-09	1.97053e-09	2.11123
LRP1B	53353	0.0295247	0.0010937	2.29059
FXYD7	53822	2.34858e-05	2.37605e-06	13.4833
MYO3A	53904	0.0159354	0.000657018	4.25885
RBM11	54033	7.62745e-09	2.41653e-09	2.9311
C21orf29	54084	5.63801e-05	4.91861e-06	4.53217
KCNK10	54207	0.0159264	0.000657395	4.24213
SNTG2	54221	0.0382576	0.00136673	2.77034
GFOD1	54438	1.47265e-07	3.24321e-08	2.29838
NECAB2	54550	2.51788e-06	3.63759e-07	3.94014
UGT1A10	54575	0.0169051	0.000681437	9.61308
UGT1A5	54579	0.0181436	0.000725693	9.0892
UGT1A4	54657	0.0183119	0.000730001	8.55831
UGT1A1	54658	0.0164866	0.000670556	9.6861
FAM20A	54757	0.000206507	1.53784e-05	2.00747
BEST2	54831	8.07917e-06	9.75917e-07	3.67267
ELOVL2	54898	0.000195457	1.46461e-05	6.13874
SOBP	55084	0.000636363	4.08965e-05	2.04964
SLC38A4	55089	0.00543024	0.000263966	4.3213
SLC6A15	55117	3.97953e-05	3.67598e-06	35.6403
CRTAC1	55118	0.000191187	1.4446e-05	21.6257
FIGN	55137	2.16111e-10	1.05478e-10	2.67012
CDCA8	55143	3.49845e-16	8.42368e-16	2.1255
LGI2	55203	0.000184053	1.41437e-05	2.4125
LEPREL1	55214	5.6025e-08	1.3955e-08	2.51524
KIRREL	55243	8.15302e-07	1.40893e-07	2.25214
MIOX	55586	0.00728502	0.000336897	3.11637
DEPDC1	55635	7.35802e-14	9.49119e-14	2.06567
ZNF334	55713	3.16066e-08	8.71413e-09	7.3884
ODZ3	55714	3.75162e-05	3.50127e-06	4.70957
DEPDC1B	55789	3.71117e-12	2.73547e-12	2.17871
DOK5	55816	1.30292e-07	2.90482e-08	4.53189
LMO3	55885	7.85754e-06	9.55538e-07	13.7073
AJAP1	55966	0.000996809	5.99039e-05	3.96147
PCDHB6	56130	1.73439e-05	1.85331e-06	2.32331
PCDHA12	56137	9.91594e-05	7.99417e-06	2.40527
PCDHA11	56138	0.000235539	1.72557e-05	2.45617
TEX15	56154	0.0022002	0.000120585	4.60591
BTNL2	56244	0.000226675	1.66401e-05	4.68307
KCNQ5	56479	0.00235564	0.000127556	3.44731
SUCNR1	56670	0.00462869	0.000229009	2.17784
FSTL5	56884	0.0460053	0.00159615	5.10075
DPYSL5	56896	0.00105357	6.28966e-05	16.2463
SPIRE1	56907	5.91568e-10	2.63777e-10	2.09654
LHX9	56956	0.0238154	0.000914085	5.5279
PRDM9	56979	0.0188192	0.000746107	2.3345
SLC17A7	57030	0.000685329	4.34252e-05	2.64329
SLC17A6	57084	0.00862979	0.000391074	19.7653
TRPC7	57113	0.000322839	2.27293e-05	6.13973
TMEM63C	57156	2.12092e-06	3.19177e-07	2.84018
TRIM54	57159	0.0428219	0.00150157	2.14349
SALL4	57167	0.000185614	1.42334e-05	2.77127
GPR126	57211	0.00498493	0.000244956	2.21773
JPH3	57338	0.000102257	8.18907e-06	8.95831
ODZ2	57451	0.0156987	0.000650225	3.67484
DSCAML1	57453	4.02865e-08	1.05438e-08	5.07216
SLC12A5	57468	1.09269e-05	1.2489e-06	2.39373
GPR158	57512	1.41306e-09	5.6707e-10	3.97608
SORCS2	57537	0.00478792	0.000235918	2.49106
LRRC7	57554	0.00445092	0.000220819	2.98774
PCDH10	57575	0.000565636	3.68761e-05	4.55582
LRRN1	57633	0.00138012	8.06578e-05	2.20909
COL20A1	57642	0.00353013	0.000180594	3.86976
KIAA1524	57650	2.25455e-16	7.40261e-16	2.19803
ZDBF2	57683	4.15907e-05	3.79331e-06	3.92315
VAT1L	57687	0.00913671	0.000410441	2.54426
SPTBN4	57731	0.000710395	4.46998e-05	2.35761
TRIB3	57761	3.15351e-07	6.05834e-08	2.39376
CATSPERG	57828	0.00093253	5.67014e-05	2.56321
IL22RA1	58985	3.6863e-05	3.46718e-06	2.76518
ALOXE3	59344	1.18096e-05	1.3371e-06	3.17793
BACH2	60468	8.31231e-05	6.91751e-06	2.86161
PROK2	60675	0.0027521	0.00014639	4.85601
CLSPN	63967	2.19339e-09	8.25206e-10	2.19999
CDH23	64072	0.00482001	0.000237175	2.344
CLSTN2	64084	0.000433046	2.94549e-05	2.87325
NPFFR1	64106	0.00754864	0.000346868	2.28473
ABCG4	64137	2.44182e-09	9.09199e-10	3.13918
C14orf4	64207	3.11387e-12	2.34302e-12	2.06317
ROBO3	64221	9.80325e-08	2.28432e-08	2.78519
CPEB1	64506	0.0127896	0.000544084	2.78289
NDST4	64579	0.0110176	0.000480008	2.80364
PLA2G2F	64600	0.0172041	0.000691947	2.71765
HS3ST6	64711	0.00663282	0.000310312	2.34001
PCDH20	64881	0.00327175	0.000169294	2.12724
NDRG4	65009	2.22622e-07	4.62101e-08	2.24201
PCDH15	65217	0.0117229	0.000507069	12.9357
TMEM38A	79041	1.21512e-10	6.45396e-11	2.34638
OR13A1	79290	2.87744e-06	4.09158e-07	3.15895
OR5H6	79295	0.0455718	0.00158568	6.09598
PGBD5	79605	0.00340369	0.000174869	2.43164
GALNT14	79623	1.53888e-05	1.66408e-06	2.33794
FAM184A	79632	0.000254383	1.83753e-05	2.34599
ZMAT4	79698	0.0041064	0.000206564	3.154
ZFHX4	79776	0.000237409	1.73575e-05	5.86058
C7orf10	79783	0.00571535	0.000273772	2.21012
PDZD3	79849	4.06699e-06	5.58515e-07	2.95513
BAALC	79870	0.000588002	3.81963e-05	2.36479
BTNL8	79908	0.0497378	0.00170761	4.20037
TMEM90B	79953	2.35282e-06	3.4827e-07	3.64808
FRMD1	79981	0.0068139	0.00031796	3.53534
SEMA6D	80031	8.49751e-05	7.03919e-06	2.14818
LRRTM4	80059	0.0044373	0.000220446	4.03463
ADAMTS20	80070	0.0102718	0.000455203	2.23488
BICC1	80114	0.000191679	1.44229e-05	2.15528
TRIM46	80128	7.78646e-10	3.34794e-10	2.42779
SPHKAP	80309	0.0180397	0.000722338	2.81034
SLC19A3	80704	0.0123244	0.000528653	3.62939
TMEM121	80757	1.63437e-05	1.75683e-06	2.41962
ASXL3	80816	0.000332113	2.32914e-05	6.47588
ZBP1	81030	2.49414e-05	2.51626e-06	2.10791
OR11H1	81061	0.00118891	7.03944e-05	2.56891
OR6N2	81442	0.0352608	0.00126972	5.78083
OR2C3	81472	0.0457134	0.00158755	3.66781
SLC38A1	81539	5.11954e-15	9.73184e-15	2.50169
LRRC3	81543	7.39233e-15	1.2136e-14	2.89354
GDPD5	81544	2.00987e-08	5.90174e-09	2.10237
ACTL8	81569	0.0171655	0.000691163	5.46693
FAM83D	81610	2.80498e-17	1.44727e-16	2.1443
OR2B2	81697	0.000708294	4.46454e-05	3.86913
ST6GALNAC5	81849	0.0167551	0.000677663	2.00315
TCF7L1	83439	1.30542e-09	5.35777e-10	2.01378
EPPK1	83481	5.0247e-07	9.11957e-08	2.88073
TAAR8	83551	0.00293095	0.000153418	7.05601
FAM167A	83648	0.00116862	6.93062e-05	2.1452
ESYT3	83850	1.98368e-07	4.23938e-08	2.12199
TMTC1	83857	7.36645e-06	9.04958e-07	3.12574
WDR87	83889	0.0156114	0.000648099	2.72036
KIRREL2	84063	2.18548e-05	2.23609e-06	7.78463
HORMAD1	84072	0.00581596	0.000277121	2.72237
LOXL4	84171	0.0268262	0.00100927	3.425
CARD11	84433	2.92963e-06	4.13323e-07	3.05816
FBN3	84467	2.9054e-05	2.84379e-06	4.16806
COL25A1	84570	4.13684e-05	3.78259e-06	4.38178
PARD6B	84612	6.02108e-08	1.47936e-08	2.19775
TUBB6	84617	3.95013e-13	4.07625e-13	2.02804
KIRREL3	84623	0.0479689	0.00165632	2.30556
PLA2G12B	84647	0.0213765	0.000831072	2.79671
GLIS2	84662	1.07705e-15	2.43127e-15	2.7024
SPATA22	84690	0.0238302	0.000913682	4.03617
AGPAT9	84803	0.000250859	1.82302e-05	2.78978
HPDL	84842	1.66661e-10	8.47802e-11	3.51014
PTPN5	84867	0.0346798	0.00125005	5.74424
CORO6	84940	3.15723e-05	3.05713e-06	7.67555
C1orf94	84970	0.0185883	0.000737762	2.36584
SLC22A16	85413	0.0499593	0.00171358	2.94821
ZIC5	85416	0.00258003	0.000138667	3.32942
TSPYL5	85453	0.00198101	0.000110586	2.32153
KCNH7	90134	0.0387317	0.00138094	2.34789
UNC5A	90249	0.00983822	0.00043814	2.31961
FAM110B	90362	7.37387e-09	2.37791e-09	4.01934
ZNF835	90485	0.0017716	9.99777e-05	2.08463
ANKRD30A	91074	0.000308088	2.18183e-05	7.47175
C19orf40	91442	9.71836e-06	1.13593e-06	2.20014
COL23A1	91522	2.69224e-07	5.28461e-08	3.09044
RSAD2	91543	9.5951e-08	2.25033e-08	2.59875
PLXNA4	91584	0.00549246	0.000265917	2.59303
BOC	91653	4.6705e-05	4.20665e-06	2.43544
C14orf73	91828	0.0001281	1.01462e-05	2.81099
DSEL	92126	0.000659874	4.20335e-05	2.34143
SPSB4	92369	2.23309e-07	4.60878e-08	6.76522
TMEM169	92691	3.44274e-08	9.41992e-09	3.39984
OLFM2	93145	3.65826e-10	1.73852e-10	2.99149
PTH2	113091	0.0155359	0.000645706	3.73157
AHNAK2	113146	1.55713e-08	4.68663e-09	2.60974
C1orf59	113802	2.96795e-09	1.09383e-09	2.45407
TRIM9	114088	0.00108712	6.47919e-05	2.2
GPRIN1	114787	8.39905e-08	2.00896e-08	2.04465
ELFN2	114794	2.49183e-08	7.14274e-09	9.99782
SLITRK1	114798	8.94397e-05	7.34167e-06	4.87798
GALNT13	114805	0.026745	0.00100726	2.82806
SORCS1	114815	0.0159096	0.000657452	2.43555
SLC26A7	115111	0.00212903	0.000117757	2.14915
GBP5	115362	0.0189058	0.000748718	2.26808
ALPK2	115701	0.00212186	0.000117541	6.42334
PHACTR3	116154	0.0421176	0.00147975	2.78559
MED12L	116931	0.0173621	0.000697526	3.98256
SLC16A10	117247	4.09915e-05	3.7672e-06	2.06071
GALNTL2	117248	0.0225604	0.000873337	2.06804
OLFM3	118427	0.0183527	0.00073082	3.46234
GPR62	118442	0.000172871	1.33697e-05	2.09893
CPXM2	119587	0.000893184	5.46772e-05	2.9132
OR4C46	119749	0.0414505	0.00146057	2.62779
OR52M1	119772	0.0480793	0.00165855	3.0831
DBX1	120237	0.0485929	0.00166989	10.2845
OR52W1	120787	0.0113563	0.000492389	2.2195
ACSM2A	123876	0.0323807	0.00117894	2.06254
USH1G	124590	0.00218113	0.000119904	3.22048
SEZ6	124925	0.00640213	0.000300297	8.85785
C19orf41	126123	0.00632126	0.000297276	3.88942
CPT1C	126129	8.34811e-07	1.42223e-07	2.50628
WDR88	126248	0.000480056	3.23478e-05	2.3925
DMBX1	127343	3.26999e-10	1.57472e-10	4.76637
ZNF648	127665	0.00018022	1.38786e-05	3.0188
WFDC12	128488	0.00231888	0.000125754	5.67492
C20orf141	128653	0.0109277	0.00047667	2.05647
C20orf166	128826	0.0167922	0.000678403	3.8056
MBOAT2	129642	2.06603e-13	2.33187e-13	2.52396
CNTNAP5	129684	7.02516e-06	8.65977e-07	7.4518
CIB4	130106	1.24009e-05	1.38665e-06	5.53446
CPNE4	131034	0.0103544	0.000457743	2.5623
ZPLD1	131368	0.00739511	0.000340679	13.3304
KBTBD5	131377	0.0100969	0.000448554	2.11989
TRIM71	131405	0.000918745	5.59575e-05	12.4409
COL6A6	131873	0.00187384	0.000105254	2.8821
ZFP42	132625	0.0304757	0.00112317	4.2882
PDCL2	132954	1.71455e-05	1.83754e-06	8.18169
UGT3A1	133688	0.00191676	0.000107498	15.8843
TMEM171	134285	0.00624726	0.000295721	4.04984
SFRS13B	135295	3.61617e-08	9.74679e-09	2.13656
OR9A2	135924	0.0343049	0.00123777	4.0968
EMID2	136227	0.000116085	9.23504e-06	3.49718
ASB10	136371	0.000637566	4.09011e-05	2.59383
SRCRB4D	136853	7.40616e-08	1.78328e-08	3.5793
PXDNL	137902	0.0139755	0.000589674	2.3547
RALYL	138046	0.000969692	5.85666e-05	10.0217
PIP5KL1	138429	6.65816e-13	6.32832e-13	2.4987
MUC17	140453	0.0274438	0.00102822	4.25887
CTCFL	140690	1.61662e-08	4.82548e-09	8.82288
PSMA8	143471	0.00229882	0.000125042	2.74472
ISM2	145501	0.0143729	0.000605026	2.07164
LRFN5	145581	0.00965769	0.000431164	2.91847
SLC38A8	146167	0.0407293	0.00143797	3.05457
RLTPR	146206	2.89515e-06	4.10062e-07	2.4865
FBXL16	146330	0.00172246	9.76621e-05	2.44436
STARD6	147323	0.044861	0.00156548	2.10836
KLC3	147700	3.23492e-17	1.29819e-16	2.97081
ZNF560	147741	0.0369186	0.00132414	10.1504
ZNF98	148198	3.00937e-07	5.8436e-08	3.39135
CCDC27	148870	0.00211304	0.000117232	2.29226
GLIS1	148979	0.0100627	0.000447584	2.11969
LELP1	149018	0.0147644	0.000617905	5.37934
ITPRIPL1	150771	3.10916e-09	1.13429e-09	2.69695
ZSWIM2	151112	0.0261209	0.000987877	3.93787
C3orf59	151963	8.11106e-07	1.40842e-07	2.36235
C3orf22	152065	0.000860128	5.29228e-05	3.31672
SHISA3	152573	0.00629735	0.000297313	5.43849
C6orf221	154288	0.000337067	2.3593e-05	2.87116
SLC2A7	155184	0.0232042	0.000893474	2.19151
LINGO2	158038	0.00179963	0.000101401	2.68342
CCDC63	160762	0.00965686	0.00043166	2.51921
FNDC7	163479	0.000506464	3.38745e-05	3.61107
KANK4	163782	2.51656e-05	2.5318e-06	2.68342
HFM1	164045	2.14882e-05	2.20483e-06	2.54921
C1orf65	164127	2.09786e-07	4.43096e-08	3.2813
LRRN4	164312	1.18472e-06	1.91879e-07	2.70141
GPR156	165829	0.000292383	2.07877e-05	2.02767
UGT3A2	167127	8.46919e-05	7.03186e-06	4.90554
PRSS35	167681	0.040426	0.00143006	4.6916
ZNF679	168417	7.94482e-05	6.67319e-06	8.96864
CNBD1	168975	0.040679	0.0014376	6.52911
COL22A1	169044	0.000101082	8.11296e-06	4.96393
GPHA2	170589	4.9966e-05	4.42316e-06	3.01255
ADAMTS15	170689	2.94297e-06	4.1359e-07	3.1614
ADAMTS16	170690	0.000447949	3.02974e-05	4.86353
FAM24B	196792	5.13259e-08	1.30547e-08	2.95267
NLRP7	199713	0.000510618	3.40891e-05	4.36406
LIPH	200879	0.00695018	0.000323483	3.71365
C17orf74	201243	0.00982998	0.000438314	3.43779
UNC13D	201294	3.7763e-08	1.0103e-08	2.3303
RANBP3L	202151	0.00564925	0.000270965	2.28217
LGI3	203190	0.00426774	0.000213786	3.51623
FAM123A	219287	0.00787702	0.000361038	2.6429
OR4C6	219432	0.00170445	9.70987e-05	3.33983
ZNF804B	219578	0.000690667	4.36868e-05	8.57105
SPATA19	219938	0.0161475	0.000661982	Inf
OR9I1	219954	0.0443692	0.00155131	6.19645
BEND6	221336	8.95038e-08	2.11285e-08	2.51667
HIST1H2AA	221613	0.0205457	0.000803095	5.09583
GPRC6A	222545	0.0417885	0.00146962	2.32708
SCUBE3	222663	0.0122755	0.000527183	2.80538
CADM2	253559	0.0162515	0.000664736	2.87716
ASPHD1	253982	8.05588e-06	9.76369e-07	2.23226
SNX32	254122	7.11412e-09	2.31481e-09	3.34049
SYT14	255928	0.0162443	0.000665197	2.45299
COL29A1	256076	3.44838e-05	3.28619e-06	3.80548
TMEM151A	256472	0.00102113	6.1162e-05	7.582
GPR110	266977	0.0117983	0.000509108	2.21229
IL28A	282616	8.6227e-06	1.03123e-06	5.47974
IL29	282618	0.000144511	1.12974e-05	5.91883
OR8B4	283162	0.0138813	0.000586385	Inf
RCOR2	283248	0.000977509	5.89402e-05	2.91766
SLC39A5	283375	0.000223792	1.64619e-05	6.85678
GAS2L3	283431	5.91326e-09	1.95938e-09	2.09169
METRNL	284207	2.30086e-07	4.64254e-08	2.06708
HMSD	284293	0.000319367	2.25288e-05	5.55187
ZIK1	284307	0.000852609	5.25496e-05	2.12343
MAMSTR	284358	1.13345e-07	2.59097e-08	3.15992
FAM71E2	284418	0.0146384	0.000614058	2.11622
OR10H5	284433	0.00841364	0.000382238	2.73338
EPHA6	285220	2.21876e-07	4.63215e-08	3.53587
RNF212	285498	7.32513e-08	1.77561e-08	4.97387
XKR6	286046	1.74495e-05	1.85909e-06	2.21645
CRB2	286204	0.000190801	1.44471e-05	8.36144
STON1-GTF2A1L	286749	2.73497e-05	2.69892e-06	2.01448
TAAR6	319100	0.00230712	0.000125304	21.3533
OR52L1	338751	0.0261788	0.000989029	3.93692
VSX2	338917	0.0167311	0.00067821	5.84687
CYP27C1	339761	0.00379981	0.000192752	2.22426
PRSS42	339906	0.0054688	0.000265483	2.65349
ARSI	340075	1.31667e-05	1.46322e-06	3.13386
CD300E	342510	0.00623128	0.000295352	3.42554
STAC2	342667	0.00145656	8.45775e-05	3.03225
OR10R2	343406	0.0181614	0.000725601	Inf
KCNT2	343450	5.65205e-06	7.16273e-07	3.64508
XKR7	343702	0.00322414	0.00016707	12.31
SAMD7	344658	0.000469807	3.17163e-05	2.5344
AADACL2	344752	0.0393919	0.00140033	2.03861
ATP13A5	344905	0.0282444	0.00105167	2.22293
PLCXD3	345557	0.0085778	0.000389207	3.11157
MOGAT3	346606	0.0430089	0.00150667	4.62602
ACSM2B	348158	0.0161021	0.000660871	9.45253
CLEC18A	348174	0.000440271	2.98339e-05	2.15957
SELV	348303	0.00535873	0.000260841	6.55894
C2orf48	348738	1.51491e-11	9.59911e-12	2.52373
GPR142	350383	0.00336093	0.000173412	2.91763
LCE1B	353132	0.0104308	0.000459994	4.37254
PADI6	353238	0.0256579	0.000972402	2.17774
KRTAP10-10	353333	0.0379958	0.00135872	5.03453
KRTAP10-9	386676	0.0302029	0.00111539	2.85007
BTBD17	388419	0.000253704	1.8363e-05	36.5297
IGFL3	388555	0.0281341	0.00104864	4.86766
TMEM82	388595	9.11329e-05	7.4637e-06	12.4468
SLC6A17	388662	0.000717798	4.50088e-05	3.60172
TSPYL6	388951	0.0106618	0.000469035	2.32866
BEND4	389206	0.018285	0.000729733	4.69587
FAM75A6	389730	0.0293541	0.00108962	2.37822
OR52E6	390078	0.000889643	5.4553e-05	9.1183
OR56A3	390083	0.0160298	0.000659402	4.27434
ACCSL	390110	0.00747861	0.000344087	3.69586
OR5AK2	390181	0.0297912	0.00110131	5.9747
OR4K13	390433	0.0257169	0.000973618	7.72748
HELT	391723	0.0234288	0.000901159	7.89363
TEX19	400629	9.60873e-06	1.12676e-06	3.13562
PRAMEF4	400735	0.0330105	0.00119705	2.58607
CRIP3	401262	9.39188e-05	7.65714e-06	2.03445
PRRT4	401399	0.0132392	0.000561889	3.4589
MSLNL	401827	7.72677e-05	6.53563e-06	2.87145
HAPLN4	404037	4.3506e-07	8.05809e-08	3.35489
FAM19A1	407738	0.0271807	0.00102048	3.01465
C10orf62	414157	0.000252828	1.83364e-05	2.3516
ASTL	431705	8.15203e-06	9.81436e-07	2.97686
IFIT1B	439996	5.3747e-05	4.70026e-06	2.88939
OR11H12	440153	0.00120478	7.12172e-05	3.05872
UNC13C	440279	0.0024561	0.0001324	3.78398
GPR179	440435	0.0434869	0.00152193	3.47435
ZYG11A	440590	3.03335e-05	2.95302e-06	2.08006
ZNF727	442319	2.14721e-06	3.21792e-07	3.53811
KPRP	448834	0.0237518	0.000912612	4.83638
C8orf73	642475	6.57597e-10	2.86154e-10	3.02146
EVPLL	645027	0.000486093	3.26328e-05	2.31107
SBK2	646643	0.0083345	0.00037912	6.37859
NBPF6	653149	0.000771509	4.80431e-05	5.04597
SERPINA3	12	0.0283267	0.00105364	0.451299
ADH1A	124	0.00220127	0.000120461	0.498021
ADH6	130	0.00128175	7.53965e-05	0.295983
ADRA2A	150	0.000548459	3.61477e-05	0.425925
ADRB2	154	0.000539612	3.56949e-05	0.435903
ART3	419	4.77438e-05	4.26828e-06	0.412624
AVPR1B	553	0.0284738	0.00105803	0.461642
AZU1	566	2.09099e-06	3.15989e-07	0.12947
BMPR1B	658	2.56849e-08	7.24747e-09	0.476656
C4BPA	722	0.0019495	0.000108995	0.291013
C6	729	0.0370083	0.00132604	0.320258
C8B	732	9.72596e-05	7.85855e-06	0.178337
CACNA1S	779	0.0218504	0.000848581	0.0269689
RUNX2	860	0.00171726	9.75208e-05	0.477568
CD8B	926	0.0303947	0.00112133	0.431033
CEL	1056	0.0205284	0.000803289	0.37432
CHI3L2	1117	0.0482055	0.00166132	0.395087
CHRNA3	1136	0.0256401	0.000972747	0.346187
CNGA4	1262	0.000761197	4.74828e-05	0.156012
CSF3	1440	0.00228423	0.000124435	0.27608
CST4	1472	0.0295371	0.00109304	0.176586
CTNNA2	1496	8.216e-07	1.40636e-07	0.357333
DBH	1621	0.000242281	1.76423e-05	0.173391
DIO2	1734	0.0168124	0.00067846	0.476091
DMBT1	1755	0.0417656	0.00147024	0.25367
DNAH5	1767	0.00652928	0.000305864	0.480137
DNAH6	1768	2.91546e-05	2.84593e-06	0.387419
DNAH9	1770	2.54534e-05	2.55365e-06	0.244341
DYNC1I1	1780	3.28441e-05	3.13822e-06	0.466195
DPP6	1804	0.0247299	0.00094317	0.475642
ECM1	1893	6.01331e-05	5.20829e-06	0.455591
ESR1	2099	8.17666e-18	5.90641e-17	0.417413
F13A1	2162	2.6897e-05	2.67618e-06	0.465661
FBLN1	2192	4.87503e-06	6.35646e-07	0.365589
FMO2	2327	0.0204543	0.000801255	0.221031
FMO5	2330	0.0468903	0.0016253	0.426926
GCNT1	2650	9.31867e-09	2.90144e-09	0.398426
GRM8	2918	0.0280719	0.0010474	0.432871
GSTA3	2940	0.000282825	2.01478e-05	0.178391
SERPIND1	3053	0.00280638	0.00014797	0.170341
HGD	3081	1.2399e-07	2.79889e-08	0.46919
FOXA2	3170	2.84378e-15	5.70613e-15	0.360101
HSD17B3	3293	0.000383341	2.63219e-05	0.452756
IHH	3549	6.2981e-09	2.06792e-09	0.199541
ITIH1	3697	0.0325355	0.00118339	0.483951
KCND3	3752	0.00407856	0.00020545	0.488886
KCNN4	3783	0.000142458	1.12096e-05	0.481656
LPA	4018	0.0485317	0.00167097	0.445045
MSX1	4487	1.74612e-08	5.1693e-09	0.440144
MUC6	4588	0.0262167	0.000989429	0.274194
NT5E	4907	1.25407e-07	2.81328e-08	0.374336
OPCML	4978	0.000604879	3.91518e-05	0.345915
OR1F1	4992	9.95854e-05	8.01063e-06	0.321162
PGR	5241	4.05202e-14	5.85396e-14	0.232195
PIGR	5284	0.00056337	3.69284e-05	0.447884
PLG	5340	0.00276008	0.000146599	0.186326
PNLIP	5406	0.0108624	0.000474392	0.246983
PRM2	5620	0.000296973	2.10726e-05	0.199846
PZP	5858	4.68523e-05	4.19897e-06	0.182625
RASGRF1	5923	3.07365e-07	5.9365e-08	0.130594
RP1	6101	0.000679268	4.31168e-05	0.302902
RRAD	6236	0.00186831	0.000105107	0.327662
SCN1A	6323	0.0329914	0.00119755	0.3533
SCNN1B	6338	0.000188657	1.43449e-05	0.318807
SCNN1G	6340	1.87328e-06	2.86688e-07	0.443862
CXCL5	6374	0.0340975	0.00123152	0.432908
SLC5A1	6523	3.06293e-06	4.25483e-07	0.379069
SLC6A2	6530	0.00925017	0.000415022	0.294646
SLC8A3	6547	0.0317316	0.00116116	0.308811
SLCO2A1	6578	9.21686e-05	7.53145e-06	0.428112
TDGF1	6997	1.93276e-06	2.93304e-07	0.353141
TFAP2B	7021	0.0107977	0.000472708	0.452311
TPH1	7166	0.00639506	0.000300356	0.103859
TRAF5	7188	1.15776e-09	4.80635e-10	0.496938
TUBA3C	7278	0.0389879	0.0013887	0.302841
TXK	7294	6.84733e-05	5.87431e-06	0.435726
VIM	7431	2.05443e-07	4.36476e-08	0.4297
CUBN	8029	1.14609e-06	1.86459e-07	0.384725
GDF5	8200	0.000271912	1.94087e-05	0.403299
AXIN2	8313	0.000433601	2.94372e-05	0.466281
FKBP6	8468	0.00454787	0.000225319	0.42688
SORBS2	8470	7.68882e-17	2.77701e-16	0.461233
SLC43A1	8501	0.000261177	1.87536e-05	0.410993
PPAP2C	8612	1.08584e-21	1.96088e-20	0.448147
ABCB11	8647	0.0146665	0.000614523	0.353255
GALNT4	8693	5.51944e-10	2.49186e-10	0.404454
BAIAP3	8938	0.000133926	1.05613e-05	0.478714
CLDN10	9071	0.00172742	9.77899e-05	0.483312
KCNK6	9424	1.94484e-12	1.63355e-12	0.457992
ZNF516	9658	1.05313e-07	2.43823e-08	0.435235
SLC23A1	9963	0.012005	0.000516793	0.453037
LRRC23	10233	5.44551e-06	6.9744e-07	0.378305
ADAM28	10863	5.34369e-09	1.80375e-09	0.450155
EDAR	10913	0.0251202	0.000954025	0.47907
ARHGAP26	23092	2.13284e-14	3.2097e-14	0.47223
GLT25D2	23127	0.00279163	0.000147623	0.450793
CES3	23491	1.19984e-06	1.93461e-07	0.468559
FAM149A	25854	1.94697e-07	4.1857e-08	0.477235
IPCEF1	26034	4.49264e-07	8.27872e-08	0.496545
C20orf26	26074	0.000131592	1.04e-05	0.399743
RGS22	26166	0.000552551	3.63511e-05	0.264316
DNAI1	27019	2.43938e-06	3.5526e-07	0.215458
CHIA	27159	7.45807e-05	6.33804e-06	0.278471
ANAPC4	29945	5.99502e-10	2.64055e-10	0.335065
IL19	29949	0.00873632	0.000394911	0.334962
SLC40A1	30061	3.20877e-09	1.14745e-09	0.372104
TAS2R1	50834	0.00629805	0.000296958	0.474655
LEF1	51176	1.45471e-07	3.22335e-08	0.486328
HAO2	51179	0.0120549	0.000518326	0.410851
TXNDC3	51314	0.00146064	8.46786e-05	0.496331
ZMYND10	51364	1.2155e-05	1.36338e-06	0.333094
PLA1A	51365	0.000383756	2.63004e-05	0.430263
TPPP3	51673	0.000171516	1.32934e-05	0.29303
ACSL5	51703	3.91413e-07	7.36294e-08	0.270098
DUOX1	53905	0.0164402	0.000669423	0.49417
EPDR1	54749	4.40103e-06	5.93113e-07	0.483705
HYDIN	54768	0.00145598	8.46801e-05	0.48038
DCHS2	54798	0.00267189	0.000142966	0.415396
SIDT1	54847	2.06322e-12	1.65597e-12	0.329684
PALMD	54873	5.44182e-11	3.11976e-11	0.44921
ANO1	55107	0.00100229	6.0133e-05	0.408424
ARMC4	55130	0.000353085	2.45241e-05	0.356971
SLC47A1	55244	1.73337e-13	2.01952e-13	0.213368
CASC1	55259	2.14496e-05	2.20714e-06	0.428554
LRRC36	55282	3.22861e-05	3.10958e-06	0.385843
SMPD3	55512	5.16529e-06	6.66276e-07	0.362019
DNAH3	55567	1.39014e-05	1.53075e-06	0.28815
TSNAXIP1	55815	9.0319e-07	1.5315e-07	0.372504
GPCPD1	56261	3.50187e-08	9.50967e-09	0.400962
C11orf16	56673	3.85064e-05	3.56604e-06	0.282025
MEPE	56955	0.0402114	0.00142386	0.497291
WDR93	56964	7.38189e-07	1.30056e-07	0.416062
ERMN	57471	0.00150953	8.73725e-05	0.423251
MYH7B	57644	0.0160235	0.000659896	0.199764
KIAA1529	57653	1.98128e-05	2.06818e-06	0.448618
FAM5B	57795	0.0124988	0.000533601	0.471879
PRDM13	59336	0.0446201	0.00155857	0.435632
NPAS3	64067	3.96175e-08	1.04444e-08	0.351454
DNAI2	64446	1.45432e-05	1.57736e-06	0.177634
TEKT3	64518	2.56887e-06	3.69645e-07	0.237341
EFCAB6	64800	1.08636e-06	1.78348e-07	0.429459
P2RY12	64805	0.00289522	0.000151989	0.491208
MLPH	79083	1.10276e-10	5.94463e-11	0.390801
TMEM231	79583	2.73121e-05	2.70258e-06	0.46771
EFCAB1	79645	6.08844e-06	7.662e-07	0.27525
NEIL1	79661	3.00369e-13	3.28745e-13	0.476863
ZBBX	79740	0.000483681	3.25313e-05	0.389122
WDR78	79819	4.94121e-07	9.01334e-08	0.362615
AGBL2	79841	2.25795e-05	2.29722e-06	0.312714
DOCK5	80005	8.01666e-07	1.39875e-07	0.453317
C3orf36	80111	0.00035166	2.44722e-05	0.339683
YSK4	80122	1.06293e-05	1.22263e-06	0.247905
C6orf97	80129	3.89339e-08	1.03397e-08	0.274048
CWH43	80157	0.000169218	1.31435e-05	0.362232
C10orf79	80217	6.70628e-06	8.3235e-07	0.318006
SEL1L2	80343	0.00342226	0.000175573	0.4625
DEFB126	81623	0.0275394	0.00103073	0.488094
DYNLRB2	83657	2.35516e-07	4.67376e-08	0.212971
TEKT1	83659	1.80328e-06	2.77149e-07	0.186741
MS4A8B	83661	0.0240763	0.000922136	0.27204
CALN1	83698	0.000381693	2.62587e-05	0.374038
TTC29	83894	4.80147e-05	4.2819e-06	0.248914
TMPRSS13	84000	4.57328e-09	1.55826e-09	0.481378
MYCBPAP	84073	7.00964e-07	1.24715e-07	0.318484
ZMYND12	84217	3.71156e-05	3.48188e-06	0.492686
CCDC135	84229	3.85002e-05	3.57462e-06	0.343177
PHYHIPL	84457	0.000828984	5.12685e-05	0.463444
C11orf70	85016	2.28819e-05	2.32145e-06	0.353644
NKD1	85407	0.022294	0.000864879	0.441158
CCDC65	85478	1.20904e-05	1.36036e-06	0.275437
RSPH1	89765	9.64807e-07	1.60583e-07	0.310074
SEC16B	89866	4.33805e-05	3.93667e-06	0.458104
CEACAM21	90273	5.07023e-06	6.56358e-07	0.345037
LRRC46	90506	4.67921e-07	8.57874e-08	0.232475
CDHR1	92211	0.0314321	0.00115137	0.494607
C2orf39	92749	1.16711e-05	1.32557e-06	0.301889
PKHD1L1	93035	0.00269708	0.0001441	0.439526
ABCC12	94160	0.0213004	0.000829004	0.369352
MRAP2	112609	9.6348e-07	1.61104e-07	0.449521
TUBA3D	113457	0.00820259	0.000374535	0.209288
OSBPL6	114880	0.0112143	0.000487402	0.484964
FAM55B	120406	0.00413178	0.000207552	0.366051
AK7	122481	0.000254893	1.83388e-05	0.447956
LRRC50	123872	6.14347e-06	7.7044e-07	0.208136
KRT40	125115	0.0147819	0.000617922	0.49059
WDR63	126820	5.70853e-05	4.96814e-06	0.329547
C1orf173	127254	3.63397e-09	1.27427e-09	0.247735
DCST2	127579	2.04036e-05	2.11761e-06	0.481221
C1orf87	127795	0.000528516	3.50895e-05	0.310457
C1orf88	128344	4.74906e-06	6.26001e-07	0.351261
SNTN	132203	8.658e-05	7.15573e-06	0.128226
SPATA18	132671	5.26543e-10	2.40727e-10	0.278393
PACRG	135138	1.60617e-05	1.73167e-06	0.442466
CD109	135228	0.0156713	0.000649836	0.394595
C7orf57	136288	0.000956397	5.78604e-05	0.381225
LRGUK	136332	1.43683e-06	2.23684e-07	0.447982
C9orf135	138255	0.00547821	0.000265583	0.210036
RPL10L	140801	0.0422825	0.0014841	0.427554
WDR66	144406	9.47675e-07	1.59198e-07	0.388725
BEST3	144453	0.00105032	6.28061e-05	0.144541
FAM81A	145773	2.71455e-06	3.89058e-07	0.485812
TMED6	146456	2.98092e-06	4.173e-07	0.287254
WDR16	146845	0.000254574	1.83524e-05	0.13986
NOTUM	147111	0.000612083	3.95473e-05	0.213316
APCDD1	147495	0.000577003	3.75494e-05	0.367054
SYT6	148281	0.0227234	0.000877768	0.396317
CNIH3	149111	0.000713423	4.48123e-05	0.484557
ZNF385B	151126	0.00061594	3.97254e-05	0.376684
EFHB	151651	0.00021573	1.59665e-05	0.383283
NEK10	152110	0.000187562	1.43219e-05	0.379196
CCDC13	152206	7.91054e-05	6.65988e-06	0.466874
FAM81B	153643	3.50312e-05	3.32958e-06	0.346277
IQUB	154865	1.86835e-05	1.96735e-06	0.33383
TTC16	158248	0.00738211	0.000340515	0.413584
C9orf84	158401	0.00926369	0.000415113	0.275662
CCDC147	159686	3.18327e-05	3.07411e-06	0.331661
CCDC60	160777	1.35624e-05	1.49798e-06	0.140797
C15orf26	161502	1.36063e-06	2.13664e-07	0.20995
ANKFN1	162282	2.15953e-12	1.69559e-12	0.196692
FAM179A	165186	7.90492e-05	6.6707e-06	0.278363
ADAMTS19	171019	9.07536e-06	1.07117e-06	0.382173
DNAH10	196385	0.000819298	5.07564e-05	0.35193
TTC21A	199223	2.63554e-08	7.37901e-09	0.39972
VWA3B	200403	3.91631e-06	5.39875e-07	0.264494
DNAH12	201625	3.55137e-05	3.35776e-06	0.236225
TCTE1	202500	0.00278574	0.000147528	0.282385
ARMC3	219681	2.50104e-07	4.93613e-08	0.355128
FAM13C	220965	9.26455e-07	1.56361e-07	0.465355
RSPH9	221421	0.0242668	0.00092845	0.330153
CDHR3	222256	2.02171e-05	2.1043e-06	0.239168
CCDC129	223075	1.71286e-07	3.70445e-08	0.211402
GAS2L2	246176	4.88368e-06	6.34483e-07	0.201894
LRRC43	254050	6.85344e-05	5.86562e-06	0.417669
MORN5	254956	4.59059e-06	6.14076e-07	0.248659
CCDC108	255101	4.63985e-06	6.18375e-07	0.282315
TMEM211	255349	1.03398e-05	1.19312e-06	0.343286
SERPINA11	256394	0.000655154	4.18805e-05	0.0829333
CCDC96	257236	1.33211e-05	1.47584e-06	0.376843
CYP4X1	260293	6.91691e-05	5.89201e-06	0.483659
KCNRG	283518	3.24618e-05	3.11819e-06	0.328724
FAM154B	283726	0.00732466	0.000338297	0.266304
TMEM114	283953	1.33221e-12	1.17357e-12	0.198679
NWD1	284434	4.6778e-05	4.20275e-06	0.476933
C1orf230	284485	4.15526e-06	5.68475e-07	0.213375
EFHA2	286097	1.41899e-05	1.55776e-06	0.456316
CCDC39	339829	0.002798	0.000147744	0.43269
COL28A1	340267	7.4061e-06	9.06745e-07	0.393459
VWA2	340706	0.000563176	3.69827e-05	0.423154
RSPH4A	345895	3.73e-05	3.49011e-06	0.305289
ECT2L	345930	0.00093772	5.69212e-05	0.472924
IGFBPL1	347252	0.0308577	0.00113147	0.483526
HCN1	348980	2.58892e-05	2.59017e-06	0.396434
C12orf63	374467	0.00217322	0.000119834	0.480409
C2orf62	375307	4.19312e-06	5.69342e-07	0.292795
CLEC2A	387836	0.0193143	0.000763222	0.297224
SPDYE4	388333	0.0307817	0.00113099	0.217369
SHISA6	388336	0.00010421	8.32702e-06	0.218096
CDHR4	389118	2.66273e-05	2.65666e-06	0.248428
ANKRD34C	390616	0.0137448	0.000581979	0.227145
PLA2G2C	391013	2.33623e-07	4.66181e-08	0.162311
DTHD1	401124	0.000789132	4.90559e-05	0.283554
GOLGA7B	401647	0.0057353	0.000274364	0.335347
BCL2L15	440603	1.55142e-09	6.15752e-10	0.444314
LRRC18	474354	1.01941e-05	1.18388e-06	0.175218
MUC5B	727897	0.011693	0.000506382	0.358993
RAD51AP2	729475	0.00407413	0.000205513	0.425144
