# Supplementary material for: Mutation status coupled with RNA-sequencing data can efficiently identify important non-significantly mutated genes serving as diagnostic biomarkers of endometrial cancer
Source: BMC Bioinformatics. 2017 Dec 28;18(Suppl 14):472. doi: 10.1186/s12859-017-1891-6 (PMC5751793; doi:10.1186/s12859-017-1891-6)
Supplement: Supplementary file 4 — The KEGG pathways with significant enrichment of 1053 non-SMGs. (XLSX 12 kb) [file 12859_2017_1891_MOESM4_ESM.xlsx]

## Sheet: Sheet1
Additional file 4 - The KEGG pathways with significant enrichment of 1053 non-SMGs.
Category	Term	Count	%	P-value	Fold Enrichment	Bonferroni	Benjamini	FDR
KEGG_PATHWAY	hsa04080:Neuroactive ligand-receptor interaction	42	4.24671	5.50274e-09	2.71432	1.34817e-06	1.34817e-06	7.12586e-06
KEGG_PATHWAY	hsa04723:Retrograde endocannabinoid signaling	16	1.6178	0.000428142	2.83589	0.0996009	0.0511064	0.553013
KEGG_PATHWAY	hsa04727:GABAergic synapse	14	1.41557	0.000769843	2.94849	0.171952	0.0609577	0.992348
KEGG_PATHWAY	hsa04970:Salivary secretion	14	1.41557	0.000862217	2.91421	0.190497	0.0514622	1.11081
KEGG_PATHWAY	hsa04974:Protein digestion and absorption	14	1.41557	0.00107504	2.84797	0.231663	0.0513405	1.38324
KEGG_PATHWAY	hsa04726:Serotonergic synapse	16	1.6178	0.00117562	2.5804	0.250385	0.0468972	1.51173
KEGG_PATHWAY	hsa04725:Cholinergic synapse	16	1.6178	0.00117562	2.5804	0.250385	0.0468972	1.51173
KEGG_PATHWAY	hsa00982:Drug metabolism - cytochrome P450	12	1.21335	0.00120481	3.1591	0.255733	0.0413159	1.549
KEGG_PATHWAY	hsa05033:Nicotine addiction	9	0.91001	0.0013751	4.02785	0.286185	0.0412659	1.76615
KEGG_PATHWAY	hsa05032:Morphine addiction	14	1.41557	0.00147538	2.75409	0.303533	0.0393958	1.89382
KEGG_PATHWAY	hsa05412:Arrhythmogenic right ventricular cardiomyopathy (ARVC)	12	1.21335	0.00173206	3.02561	0.34605	0.0415831	2.2199
KEGG_PATHWAY	hsa04020:Calcium signaling pathway	21	2.12336	0.00217728	2.10018	0.413753	0.0473872	2.78311
KEGG_PATHWAY	hsa04724:Glutamatergic synapse	15	1.51668	0.00418407	2.35547	0.642009	0.0820423	5.28483
KEGG_PATHWAY	hsa04972:Pancreatic secretion	13	1.31446	0.00521856	2.50237	0.722489	0.0939016	6.55111
KEGG_PATHWAY	hsa05414:Dilated cardiomyopathy	12	1.21335	0.00657658	2.55736	0.801424	0.109053	8.18971
KEGG_PATHWAY	hsa04971:Gastric acid secretion	11	1.11223	0.00684239	2.69749	0.814026	0.106084	8.50732
KEGG_PATHWAY	hsa00350:Tyrosine metabolism	7	0.707786	0.0117998	3.58031	0.945422	0.166197	14.2481
KEGG_PATHWAY	hsa05204:Chemical carcinogenesis	11	1.11223	0.0128515	2.46146	0.957955	0.170069	15.4224
KEGG_PATHWAY	hsa00053:Ascorbate and aldarate metabolism	6	0.606673	0.0152828	3.97812	0.977022	0.18911	18.0807
KEGG_PATHWAY	hsa04728:Dopaminergic synapse	14	1.41557	0.0255142	1.95798	0.998222	0.283422	28.4439
KEGG_PATHWAY	hsa00830:Retinol metabolism	9	0.91001	0.0269712	2.47868	0.998767	0.284615	29.817
KEGG_PATHWAY	hsa05031:Amphetamine addiction	9	0.91001	0.0292601	2.44112	0.999308	0.292814	31.9252
KEGG_PATHWAY	hsa04261:Adrenergic signaling in cardiomyocytes	15	1.51668	0.0324005	1.8392	0.999687	0.307051	34.7225
KEGG_PATHWAY	hsa04742:Taste transduction	7	0.707786	0.0372273	2.78469	0.999908	0.332437	38.816
KEGG_PATHWAY	hsa04713:Circadian entrainment	11	1.11223	0.0379274	2.07281	0.999923	0.326124	39.3896
KEGG_PATHWAY	hsa04530:Tight junction	14	1.41557	0.041229	1.82936	0.999967	0.338079	42.0286
KEGG_PATHWAY	hsa04390:Hippo signaling pathway	15	1.51668	0.04138	1.7783	0.999968	0.328488	42.1467
KEGG_PATHWAY	hsa04022:cGMP-PKG signaling pathway	16	1.6178	0.0431171	1.72545	0.99998	0.329635	43.4896
KEGG_PATHWAY	hsa04024:cAMP signaling pathway	18	1.82002	0.0493128	1.62741	0.999996	0.357565	48.0489
KEGG_PATHWAY	hsa04360:Axon guidance	13	1.31446	0.0499697	1.83244	0.999996	0.351485	48.5118
