# Supplementary material for: Mutation status coupled with RNA-sequencing data can efficiently identify important non-significantly mutated genes serving as diagnostic biomarkers of endometrial cancer
Source: BMC Bioinformatics. 2017 Dec 28;18(Suppl 14):472. doi: 10.1186/s12859-017-1891-6 (PMC5751793; doi:10.1186/s12859-017-1891-6)
Supplement: Supplementary file 5 — Summary of the 23 non-SMGs that were identified from 1053 non-SMGs by using VCPA. (XLSX 11 kb) [file 12859_2017_1891_MOESM5_ESM.xlsx]

## Sheet: Sheet1
Additional file 5 - Summary of the 23 non-SMGs that were identified from 1053 non-SMGs by using VCPA.
Gene Symbol	Entrez GeneID	Description	P value (t-test)	FDR	Fold change	Dysregulation in high grade patients
ACSL5**	51703	Acyl-CoA Synthetase Long-Chain Family Member 5	3.91413e-07	7.36294e-08	0.270098	Down
ANKFN1	162282	Ankyrin Repeat And Fibronectin Type III Domain Containing 1	2.15953e-12	1.69559e-12	0.196692	Down
BCL2L15	440603	BCL2 Like 15	1.55142e-09	6.15752e-10	0.444314	Down
CBS**	875	Cystathionine-Beta-Synthase	2.98768e-16	8.30058e-16	4.30422	Up
CNIH3*	149111	Cornichon Family AMPA Receptor Auxiliary Protein 3	0.000713423	4.48123e-05	0.484557	Down
CYP2C18	1562	Cytochrome P450 Family 2 Subfamily C Member 18	0.00436899	0.000217351	2.30832	Up
DCLK1*	9201	Doublecortin Like Kinase 1	0.00511913	0.000250529	2.04877	Up
ELN**	2006	Elastin	3.82729e-05	3.56268e-06	4.09447	Up
FAM149A**	25854	Family With Sequence Similarity 149 Member A	1.94697e-07	4.1857e-08	0.477235	Down
GPCPD1	56261	Glycerophosphocholine Phosphodiesterase 1	3.50187e-08	9.50967e-09	0.400962	Down
HBD**	3045	Hemoglobin Subunit Delta	0.00404962	0.000204562	3.06669	Up
HSD17B3**	3293	Hydroxysteroid 17-Beta Dehydrogenase 3	0.000383341	2.63219e-05	0.452756	Down
MAP4K1**	11184	Mitogen-Activated Protein Kinase Kinase Kinase Kinase 1	2.5121e-08	7.14414e-09	2.15901	Up
MGAT4A	11320	Mannosyl (Alpha-1,3-)-Glycoprotein Beta-1,4-N-Acetylglucosaminyltransferase, Isozyme A	7.99116e-12	5.44567e-12	2.18651	Up
MYBPH**	4608	Myosin Binding Protein H	0.0318702	0.00116387	2.75946	Up
NDST4*	64579	N-Deacetylase And N-Sulfotransferase 4	0.0110176	0.000480008	2.80364	Up
OR1F1	4992	Olfactory Receptor Family 1 Subfamily F Member 1	9.95854e-05	8.01063e-06	0.321162	Down
PLA1A*	51365	Phospholipase A1 Member A	0.000383756	2.63004e-05	0.430263	Down
PPYR1	5540	Neuropeptide Y Receptor Y4	8.14247e-05	6.79181e-06	2.60381	Up
PSAT1*	29968	Phosphoserine Aminotransferase 1	1.96044e-12	1.60923e-12	2.6914	Up
TFAP2B**	7021	Transcription Factor AP-2 Beta	0.0107977	0.000472708	0.452311	Down
TMEM114**	283953	Transmembrane Protein 114	1.33221e-12	1.17357e-12	0.198679	Down
VSX2**	338917	Visual System Homeobox 2	0.0167311	0.00067821	5.84687	Up
* The gene was reported as a cancer-related gene in previous studies. ** The gene has been shown to be related to diseases in previous studies.
