# Supplementary material for: Mutation status coupled with RNA-sequencing data can efficiently identify important non-significantly mutated genes serving as diagnostic biomarkers of endometrial cancer
Source: BMC Bioinformatics. 2017 Dec 28;18(Suppl 14):472. doi: 10.1186/s12859-017-1891-6 (PMC5751793; doi:10.1186/s12859-017-1891-6)
Supplement: Supplementary file 6 — Summary of 1273 non-SMGs showed different expression patterns in the groups of histological type patients. (XLSX 95 kb) [file 12859_2017_1891_MOESM6_ESM.xlsx]

## Sheet: Sheet1
Additional file 6 - Summary of 1273 non-SMGs showed different expression patterns in the groups of histological type patients.
Gene Symbol	Entrez GeneID	P-value(t-test)	FDR	Fold change
ABCA3	21	3.41316e-07	6.57838e-08	2.71452
ACR	49	0.0081782	0.000357715	2.72354
ACTA1	58	0.0170468	0.000663163	5.84315
ACTN2	88	0.00165472	9.46399e-05	2.63856
ADA	100	1.33656e-08	4.21008e-09	2.28513
ADARB2	105	0.00613813	0.000281615	6.36748
ADCY2	108	0.0152556	0.000605764	3.9338
ADCY5	111	3.94011e-07	7.3915e-08	2.97156
ADCY8	114	1.35073e-05	1.5163e-06	24.0394
ADCY9	115	1.58262e-05	1.74872e-06	2.01656
ADD2	119	5.01934e-08	1.32414e-08	3.96606
PLIN2	123	3.244e-05	3.29943e-06	2.06759
ADORA1	134	1.86268e-07	3.95087e-08	3.27401
ADRA1B	147	5.98084e-05	5.59748e-06	17.4052
ADRA2B	151	5.49381e-07	9.62195e-08	3.46107
AFP	174	0.0123742	0.000503186	8.00602
AGT	183	0.0346661	0.00121936	3.34961
AGTR1	185	0.00373787	0.000187378	5.38064
ALK	238	3.47156e-07	6.66053e-08	3.32741
ALOX5	240	0.00338088	0.000172557	2.41896
ALOX12B	242	0.00403596	0.000200417	2.30671
APBB1	322	7.2761e-11	5.20539e-11	2.21592
APCS	325	0.0235176	0.000878458	94.5755
APLP1	333	1.21803e-10	7.90953e-11	5.15917
APOB	338	0.0369658	0.00128525	3.06995
PHOX2A	401	0.03458	0.00121734	29.9279
ASCL1	429	0.0401576	0.00137471	5.96917
ASS1	445	9.96021e-08	2.29734e-08	2.77751
ATP1A3	478	4.03663e-05	3.98091e-06	9.06144
ATP6V1B1	525	2.70165e-05	2.81567e-06	4.05214
KIF1A	547	6.04422e-10	3.03716e-10	4.51715
BAI2	576	5.22561e-07	9.30669e-08	2.80738
HCN2	610	0.00567119	0.000265974	2.60827
BHMT	635	8.8739e-06	1.07942e-06	3.36063
BNC1	646	0.0239396	0.000891068	45.1372
BMP3	651	0.000142994	1.18579e-05	4.05711
BMP7	655	1.49691e-09	6.86776e-10	3.60696
BTN1A1	696	0.000794873	5.06047e-05	2.14821
BUB1	699	3.26539e-16	1.72287e-15	2.30035
CA2	760	0.000486329	3.46164e-05	4.03854
CACNA1A	773	5.26394e-08	1.3548e-08	2.40463
CACNA1B	774	7.19517e-05	6.55944e-06	3.38484
CACNA2D1	781	0.00980893	0.000415272	2.92073
CALB2	794	2.88281e-05	2.98238e-06	4.96828
CALCB	797	0.000101897	8.84979e-06	15.9626
CALCR	799	0.0330528	0.00116845	2.78687
CASR	846	9.66494e-05	8.48127e-06	9.50591
CBS	875	6.60376e-14	1.54855e-13	5.00048
CCIN	881	5.35212e-05	5.07659e-06	3.48861
CD22	933	9.83642e-05	8.57824e-06	4.96586
CDC20	991	3.67055e-10	2.09366e-10	2.20425
CDC25A	993	2.29239e-11	1.82566e-11	2.16983
CDH9	1007	0.000956838	5.97446e-05	9.23794
CDH16	1014	0.00165914	9.46365e-05	3.65588
CDH17	1015	0.0425767	0.0014458	5.88862
CDH18	1016	1.27675e-05	1.4565e-06	9.45987
CDK6	1021	4.32945e-07	7.98002e-08	2.22243
CDKN2A	1029	1.71337e-10	1.06353e-10	4.21255
CEBPG	1054	1.10354e-05	1.29029e-06	2.06164
CENPF	1063	4.09806e-09	1.57251e-09	2.06977
CGA	1081	0.0218677	0.000824857	3.4315
CHAT	1103	0.00149663	8.70131e-05	11.0358
CHRNA5	1138	1.98455e-06	2.90854e-07	2.0112
CHRNA7	1139	0.0180859	0.000697799	2.40616
CHRNB2	1141	0.00330591	0.000169139	2.40506
CHRNB3	1142	0.0334731	0.00118232	3.41264
CLCN1	1180	1.30279e-06	2.02169e-07	2.47308
CLCNKB	1188	7.78854e-06	9.6407e-07	3.94861
CNGB1	1258	0.010064	0.000424791	4.76312
CNR1	1268	0.000929584	5.83884e-05	2.93371
CNTFR	1271	3.53868e-07	6.75859e-08	7.42972
COL4A4	1286	0.000911201	5.74045e-05	10.0605
COL8A1	1295	0.00188864	0.000105169	2.91926
COL9A1	1297	4.12263e-05	4.04681e-06	7.98153
COL9A3	1299	4.73484e-05	4.56287e-06	4.84427
COL10A1	1300	0.0138779	0.000555764	2.21821
COL11A2	1302	2.14562e-07	4.43946e-08	3.84197
COL19A1	1310	0.00269295	0.000142798	2.52539
COMP	1311	0.000369231	2.739e-05	17.7515
CPA1	1357	0.00485885	0.000233055	5.86242
CPS1	1373	0.000152358	1.24872e-05	10.6486
CR2	1380	1.23143e-08	3.9081e-09	3.96984
CRABP2	1382	0.000169448	1.37017e-05	2.70051
CRHR1	1394	2.77355e-08	8.12981e-09	2.26811
CRMP1	1400	0.00608215	0.000279959	2.34645
CRYAB	1410	0.000133209	1.12228e-05	5.09833
CRYBA2	1412	0.0448674	0.00151263	5.63654
CSH2	1443	0.00567902	0.000266045	10.0561
NCAN	1463	0.00596822	0.000276221	20.285
CTNND2	1501	0.011255	0.000466205	2.06236
CYP1A2	1544	0.00637307	0.000289873	2.08103
CYP1B1	1545	0.00351026	0.000177656	2.18059
CYP2C19	1557	0.00287829	0.000150173	2.89335
CYP2C9	1559	0.00745031	0.000331371	2.95415
CYP2C18	1562	0.00109809	6.71732e-05	3.12971
DGKG	1608	0.00121553	7.29822e-05	2.6188
DCC	1630	0.00452963	0.000218755	4.82106
DDC	1644	0.00161786	9.27833e-05	7.59863
DIO1	1733	0.0175482	0.000678914	3.09005
DNMT3B	1789	5.02384e-06	6.58547e-07	2.05909
DOCK3	1795	2.20975e-13	4.05529e-13	5.53522
E2F1	1869	1.10825e-08	3.57085e-09	2.53233
EEF1A2	1917	0.000531074	3.64491e-05	27.5741
EFNA5	1946	4.0312e-05	3.98486e-06	2.10348
MEGF6	1953	1.29363e-05	1.46782e-06	2.07158
ELAVL3	1995	0.0264951	0.000965747	11.4516
ELN	2006	0.000504138	3.54064e-05	4.19847
EN1	2019	0.000332678	2.50304e-05	10.892
EPHB1	2047	0.000385739	2.8316e-05	3.83942
EPHB2	2048	2.35394e-11	1.83996e-11	4.29017
ERBB2	2064	0.00587612	0.000272856	4.41165
ERBB4	2066	5.36792e-08	1.36491e-08	2.66644
EREG	2069	0.0026362	0.000140495	3.02148
EYA4	2070	1.13753e-06	1.79828e-07	11.7659
ESRRB	2103	5.07408e-06	6.61026e-07	4.33746
EXTL1	2134	1.80406e-06	2.68126e-07	2.86652
F2	2147	0.0360113	0.0012562	4.61122
F2RL2	2151	0.0335592	0.00118437	2.31242
FAP	2191	0.000698767	4.58699e-05	2.04174
FBN2	2201	0.000294402	2.239e-05	3.22507
FGA	2243	0.0474971	0.00158609	5.3531
FGF12	2257	6.08863e-12	6.26819e-12	4.88042
GPC5	2262	0.00187169	0.000104362	15.6648
FGFR4	2264	0.00246879	0.000132408	2.50724
FGG	2266	0.0150048	0.000596367	16.0456
FOXG1	2290	0.00277197	0.00014607	2.24391
FN1	2335	9.73435e-05	8.52445e-06	2.32281
FSHR	2492	0.00226248	0.000122747	9.74974
GAST	2520	0.0292432	0.0010496	4.51685
GABRA1	2554	0.0216725	0.000818959	3.19221
GABRA6	2559	0.0320059	0.00113429	13.6559
GABRB2	2561	0.000720762	4.7094e-05	4.28279
GABRG1	2565	0.0199032	0.000758209	6.52314
GABRG2	2566	0.00340568	0.000173403	76.4145
GABRG3	2567	0.00128322	7.65024e-05	2.66729
B4GALNT1	2583	0.000997795	6.20267e-05	6.26945
GAP43	2596	0.000272689	2.08514e-05	6.13452
GC	2638	0.00782948	0.000344964	36.5663
GCGR	2642	7.57201e-07	1.2583e-07	12.2239
GCKR	2646	0.0228461	0.000856407	5.17555
NR6A1	2649	2.11419e-11	1.74977e-11	3.49704
GFAP	2670	0.0034117	0.0001735	19.6853
GFRA1	2674	0.00417227	0.000205015	4.65856
GK2	2712	0.00274789	0.000145346	13.9128
GLDC	2731	1.93526e-09	8.68995e-10	4.4435
GLI3	2737	0.000122478	1.04438e-05	2.02495
GLP1R	2740	9.7307e-08	2.25673e-08	4.9211
GNB3	2784	1.45647e-05	1.61779e-06	2.36896
GNG4	2786	0.00175108	9.85489e-05	3.7633
GPR3	2827	6.30422e-06	8.03915e-07	2.11389
GPR6	2830	0.000586865	3.93192e-05	4.65923
MCHR1	2847	0.0158131	0.00062496	2.01184
GRB7	2886	2.24004e-08	6.65846e-09	5.15212
GRID2	2895	0.000194242	1.54113e-05	18.432
GRIK5	2901	1.16815e-10	7.82645e-11	6.15878
GRIN2A	2903	0.0110911	0.000461226	2.28232
GRIN2B	2904	2.24396e-05	2.37979e-06	10.1142
NR3C1	2908	6.06386e-08	1.50559e-08	2.09474
GRM1	2911	0.0113435	0.000468037	2.23923
GRM4	2914	3.32719e-05	3.35976e-06	4.20718
GZMB	3002	0.0023995	0.00012902	3.36238
HAS1	3036	8.9068e-05	7.96501e-06	2.81803
HBD	3045	0.00913286	0.000390964	3.06846
HMMR	3161	1.15031e-07	2.61041e-08	2.02061
HNF4A	3172	0.00502176	0.000239778	3.39167
HOXA1	3198	0.000501795	3.53006e-05	2.97456
HOXA3	3200	9.57089e-05	8.46917e-06	2.69153
HOXA4	3201	2.32486e-07	4.7406e-08	5.76651
HOXA6	3203	0.000236669	1.83295e-05	2.51664
HOXA7	3204	0.00898175	0.000386455	2.07355
HOXA9	3205	0.00281595	0.000147651	2.07611
HPCA	3208	7.68645e-06	9.57046e-07	5.02907
HOXA13	3209	0.00662041	0.000299831	3.51952
HOXC6	3223	0.0077633	0.000343123	2.59346
HOXC8	3224	0.0171711	0.00066677	3.21855
HTR1E	3354	0.0258222	0.000947767	21.5176
HTR3A	3359	0.00169589	9.64719e-05	5.10055
HTR6	3362	2.8025e-05	2.90642e-06	7.69629
IFIT3	3437	1.68867e-07	3.59986e-08	2.28295
IFNA4	3441	0.00155683	8.95265e-05	12.8827
IFNA13	3447	0.0369129	0.00128447	2.82675
IGFALS	3483	0.0312435	0.00110914	2.12551
IGFBP2	3485	1.57203e-07	3.3854e-08	2.03913
IGFBP5	3488	0.000529663	3.65304e-05	2.12331
IL12RB2	3595	1.2745e-07	2.84634e-08	3.5595
INSRR	3645	0.0001414	1.17719e-05	3.91672
ISL1	3670	0.0251074	0.000927177	5.82524
ITGA7	3679	0.000683673	4.516e-05	3.1534
ITGB3	3690	0.00431218	0.000210177	4.94714
ITGB6	3694	0.0104247	0.000436526	2.51712
JAK3	3718	4.6548e-10	2.42562e-10	2.00142
KCNA4	3739	0.0256923	0.000944643	2.4502
KCNA5	3741	0.000532915	3.6516e-05	4.31513
KCNA6	3742	0.0054556	0.00025758	6.93657
KCNC1	3746	0.00138218	8.13678e-05	5.05062
KCNH2	3757	1.28045e-05	1.45679e-06	3.0451
KCNJ3	3760	4.72667e-05	4.56542e-06	17.6353
KCNJ4	3761	4.56039e-05	4.43526e-06	6.17977
KCNJ6	3763	0.00416337	0.000204816	2.95955
KCNJ10	3766	0.0035676	0.000180126	2.78831
KCNJ16	3773	2.17926e-05	2.32873e-06	17.3363
KCNK2	3776	3.06568e-05	3.13317e-06	7.97924
KCNK3	3777	0.000529927	3.6489e-05	2.76002
KCNQ2	3785	0.00357479	0.000180274	75.3324
KCNQ3	3786	8.32219e-07	1.36152e-07	3.26964
KIF3C	3797	2.14919e-11	1.74453e-11	2.48245
KIF5A	3798	3.10833e-08	8.98631e-09	3.97728
KIF5C	3800	9.08959e-06	1.09932e-06	3.29445
KNG1	3827	7.68307e-05	6.95914e-06	31.4638
KIFC1	3833	1.27918e-10	8.18076e-11	2.22791
KRT84	3890	0.0262913	0.000959979	5.58732
LBP	3929	0.000283497	2.15996e-05	42.3927
LGALS2	3957	0.00125181	7.48414e-05	2.99121
LHCGR	3973	0.00172423	9.74274e-05	15.489
LHX1	3975	0.00193531	0.000107343	12.0127
LIF	3976	0.0245137	0.000909231	2.91526
LMO1	4004	0.000207792	1.63633e-05	22.1027
LRP2	4036	0.000497483	3.51731e-05	5.93319
MAB21L1	4081	0.00182611	0.000101956	4.4239
MAG	4099	0.000553167	3.75986e-05	7.05016
MAL	4118	2.88595e-10	1.69185e-10	11.1417
MAP2	4133	3.32207e-05	3.36263e-06	2.72593
MAPT	4137	0.0184185	0.000708043	2.02037
MAT1A	4143	0.000703653	4.6119e-05	2.62135
MCM4	4173	3.10653e-08	9.04302e-09	2.08287
ME1	4199	0.0285539	0.00102836	2.84425
MEOX1	4222	2.65814e-07	5.29236e-08	6.2455
MFI2	4241	8.11595e-05	7.31982e-06	2.22061
MLN	4295	0.0117543	0.000483566	13.5169
TRPM1	4308	0.0165521	0.0006475	2.2471
MMP9	4318	0.0373205	0.00129545	2.02308
MMP10	4319	0.00430824	0.000210228	4.13107
MN1	4330	0.0224922	0.000845392	2.19948
MT1M	4499	0.00519487	0.000246649	2.03559
MTNR1A	4543	0.00781118	0.000344518	5.36916
MX2	4600	4.15956e-13	6.75276e-13	3.62916
MYBL2	4605	9.89679e-06	1.17013e-06	2.6978
MYBPH	4608	0.0347492	0.00122126	2.63485
MYC	4609	5.41715e-06	7.01391e-07	2.63995
MYH1	4619	0.000132326	1.11707e-05	3.05182
MYH4	4622	0.0135968	0.00054554	2.9519
MYH6	4624	5.1546e-05	4.9336e-06	12.5816
MYH7	4625	3.47731e-05	3.48633e-06	3.84492
MYH8	4626	0.0491071	0.00163468	2.64058
MYO7B	4648	7.20089e-06	9.10011e-07	7.42897
MYOD1	4654	2.66181e-06	3.72029e-07	14.8193
MYT1	4661	2.61645e-09	1.11554e-09	6.80483
NCAM1	4684	0.000105909	9.12311e-06	3.65994
NEFH	4744	0.00196562	0.000108312	2.79454
NELL1	4745	0.0169658	0.000660619	3.93607
NEFL	4747	0.0213974	0.000810016	39.9673
NKX6-1	4825	0.00682611	0.000307497	6.02537
NOS1	4842	0.00681156	0.000307169	2.80424
NOVA1	4857	3.79329e-07	7.14784e-08	3.65108
NPR1	4881	2.70222e-09	1.14058e-09	4.81698
NPTX2	4885	0.000333702	2.50628e-05	2.41978
NPY1R	4886	0.0276426	0.00100066	8.46114
NTF3	4908	1.88919e-05	2.03942e-06	3.52332
NTF4	4909	5.02722e-05	4.83359e-06	3.22141
NTRK1	4914	0.00152391	8.81136e-05	3.64371
NTRK2	4915	0.0358216	0.00125166	2.11524
NTS	4922	0.00211172	0.000115909	30.0195
NTSR1	4923	0.0011749	7.1048e-05	4.57638
OAS1	4938	1.08639e-07	2.47869e-08	2.70479
OAS3	4940	4.59081e-07	8.35235e-08	2.19697
OPRK1	4986	0.035067	0.0012314	2.38038
SIX6	4990	0.00239187	0.000128774	15.3381
OR3A1	4994	0.00181567	0.000101642	3.92182
CLDN11	5010	9.62533e-05	8.46411e-06	2.32802
OTX2	5015	0.0284523	0.00102557	6.19847
P2RY6	5031	4.16501e-08	1.14903e-08	2.32858
PAEP	5047	0.00469986	0.000225942	2.90014
PALM	5064	6.18488e-10	3.07128e-10	3.22874
PAX3	5077	0.00316843	0.000162697	3.83861
PBX3	5090	3.1574e-13	5.33085e-13	3.07109
PCDH9	5101	2.94441e-06	4.10168e-07	6.43129
PCK1	5105	0.005808	0.000270586	5.59371
PCSK1	5122	0.000296087	2.24777e-05	11.7448
PCSK2	5126	0.00568888	0.000266212	5.84448
PDYN	5173	0.00635834	0.000289827	134.957
PITX2	5308	0.01339	0.000538779	2.29201
PITX3	5309	3.17122e-09	1.27481e-09	6.26695
PMP2	5375	0.037521	0.00129921	2.07528
POU3F2	5454	0.0295397	0.00105844	3.08031
POU3F3	5455	0.00017323	1.3954e-05	16.0568
POU4F1	5457	0.00438905	0.000213185	3.61813
PPP2R2B	5521	2.11162e-05	2.26217e-06	5.9136
PPYR1	5540	7.68724e-05	6.94801e-06	3.11407
PRKCG	5582	0.00858623	0.000372092	2.5685
PROS1	5627	1.9417e-09	8.62711e-10	2.38706
PSMD3	5709	0.00122296	7.33237e-05	2.05073
PTGIS	5740	0.0105957	0.000443246	2.18638
PTH	5741	0.0449597	0.00151453	2.34081
PTH1R	5745	0.00120094	7.23119e-05	3.95516
PTPN13	5783	7.34283e-08	1.78123e-08	2.72913
PTPRD	5789	0.00814978	0.000357212	2.03415
PTPRN	5798	0.000265146	2.03483e-05	3.68518
PTX3	5806	1.55468e-07	3.36521e-08	7.11516
PYGM	5837	1.17017e-06	1.83613e-07	2.69385
RAG2	5897	0.00798659	0.000351154	7.71967
RBP3	5949	0.00410469	0.000202876	4.04669
RFC4	5984	3.15653e-13	5.55144e-13	2.16085
RFPL1	5988	0.00579334	0.000270201	2.5001
RFX4	5992	0.00292887	0.000152436	4.58155
RGS4	5999	0.00219519	0.000120022	2.10868
RPE65	6121	0.0159656	0.000629222	3.71303
RRM2	6241	3.2253e-08	9.19847e-09	2.25343
RTN2	6253	1.48238e-09	6.87581e-10	2.02266
RYR1	6261	8.18894e-07	1.34494e-07	5.78113
SCN2A	6326	0.00369388	0.000185835	5.98673
SCN4A	6329	2.61499e-06	3.67922e-07	10.8427
SCN8A	6334	1.59379e-08	4.91041e-09	5.73421
SCN9A	6335	0.0214909	0.000812824	2.29682
SCN10A	6336	0.0436876	0.00147758	2.01274
CCL18	6362	0.00970418	0.000412078	2.86572
SGCG	6445	8.68182e-07	1.41487e-07	5.94826
SH3GL2	6456	0.0217513	0.000821201	2.25481
SHOX2	6474	0.00145789	8.51124e-05	3.85489
SI	6476	0.0191485	0.000732769	48.7558
SKIL	6498	5.47984e-09	2.02894e-09	2.01561
SLC1A6	6511	0.0175788	0.000679476	4.26021
SLC2A1	6513	0.00152305	8.81846e-05	2.01835
SLC2A2	6514	0.011165	0.000463389	197.653
SLC6A3	6531	0.00264798	0.000140767	2.51093
SLC6A7	6534	0.001711	9.68094e-05	2.36019
SLC6A13	6540	3.75198e-08	1.04879e-08	16.9853
SLC8A1	6546	9.99225e-10	4.73893e-10	3.5896
SLC12A3	6559	0.000517552	3.593e-05	7.68316
SLC17A1	6568	0.00780601	0.00034465	38.533
SLC18A3	6572	0.000443532	3.20567e-05	10.4276
SIGLEC1	6614	2.13162e-06	3.10256e-07	2.42427
SNAI1	6615	5.12732e-08	1.32773e-08	2.19576
SNAP25	6616	1.47053e-06	2.24891e-07	5.12942
SOX11	6664	9.54879e-06	1.13855e-06	37.9494
SPTA1	6708	0.00012703	1.07884e-05	2.50598
STAC	6769	5.37307e-06	6.97824e-07	3.99709
STAT1	6772	5.47139e-14	1.44339e-13	2.5022
SULT1E1	6783	0.000792947	5.05584e-05	5.19607
ELOVL4	6785	6.52648e-09	2.33455e-09	5.59202
SYCP1	6847	0.00178411	0.000100008	62.8311
SYT4	6860	0.0068473	0.000308122	36.5979
TACR3	6870	0.000548327	3.73297e-05	5.69828
TAF4B	6875	2.29754e-10	1.38539e-10	2.28134
TF	7018	0.0174931	0.000677404	4.43422
LEFTY2	7044	0.0445378	0.00150272	2.54848
TGM1	7051	0.0014773	8.60077e-05	6.14593
TH	7054	5.71067e-05	5.3565e-06	3.39882
THBS3	7059	1.50136e-07	3.26656e-08	2.18335
THRB	7068	5.69517e-07	9.85198e-08	2.32449
TM4SF4	7104	0.00414518	0.000204398	9.31938
TNFAIP6	7130	1.19478e-05	1.3704e-06	4.14901
TNNI3	7137	4.38107e-07	8.04006e-08	3.21487
TNNT3	7140	0.0275274	0.000997346	2.80148
TNP1	7141	0.0267166	0.000972981	4.29544
TNR	7143	0.000411837	3.0023e-05	2.98187
TOP2A	7153	2.48442e-07	5.01748e-08	2.11169
TPO	7173	0.000179675	1.43635e-05	8.17755
TRHR	7201	0.0119244	0.000489133	7.22582
TTK	7272	1.54775e-16	1.30658e-15	2.52957
TUB	7275	0.000386682	2.8336e-05	2.03335
TULP1	7287	8.08017e-06	9.94335e-07	2.72524
UCHL1	7345	1.52425e-13	2.92442e-13	9.3071
UMOD	7369	0.0228314	0.000856617	2.57186
UQCRFS1	7386	0.000416646	3.03212e-05	3.23486
VCAM1	7412	0.000104945	9.07709e-06	2.39706
VIL1	7429	0.0143722	0.000573381	3.2043
WNT7A	7476	5.61885e-08	1.42016e-08	4.97341
ZNF99	7652	2.08068e-05	2.2347e-06	2.94753
MKRN3	7681	1.7722e-08	5.38152e-09	10.347
RNF112	7732	1.15747e-06	1.82298e-07	2.03342
ZNF229	7772	0.00100718	6.22433e-05	2.74233
SLC30A2	7780	9.80792e-05	8.5711e-06	3.57812
LRP8	7804	4.94431e-08	1.32085e-08	2.08676
PXDN	7837	7.55357e-07	1.2602e-07	3.75762
SCG2	7857	0.0385919	0.00132866	9.48395
ST8SIA4	7903	3.28402e-09	1.3077e-09	2.37469
GLRA3	8001	0.000403809	2.95398e-05	4.53858
ALX1	8092	1.58293e-05	1.74449e-06	4.15003
AP3B2	8120	8.38548e-12	8.23126e-12	7.97528
SLC14A2	8170	0.00069236	4.55201e-05	2.31583
CDC7	8317	3.20551e-08	9.20422e-09	2.11351
OR1E1	8387	0.00328807	0.00016843	6.01719
OR3A3	8392	0.0235193	0.000877745	3.01136
BFSP2	8419	4.82442e-06	6.36359e-07	3.83142
SOAT2	8435	0.00931011	0.000397343	2.0926
RASAL1	8437	1.92101e-09	8.71872e-10	2.6152
PPFIA2	8499	6.52533e-05	6.01373e-06	4.13344
BARX2	8538	2.38181e-05	2.51336e-06	5.61395
CHRD	8646	8.71575e-05	7.82733e-06	2.48292
B3GALT1	8708	1.02588e-05	1.20617e-06	2.92394
NOL4	8715	0.0282611	0.00102043	14.7547
ADAM18	8749	0.000561458	3.81008e-05	9.37924
ADAM7	8756	0.0377387	0.00130353	4.60775
RGS9	8787	0.00429587	0.00021011	3.47329
DLK1	8788	0.00746943	0.000331523	205.649
WISP3	8838	0.0294073	0.0010546	2.2109
SPHK1	8877	0.000140664	1.17338e-05	2.32881
SGCE	8910	4.5911e-06	6.07481e-07	2.23568
BSN	8927	2.76589e-09	1.1559e-09	2.99091
MGAM	8972	0.0271791	0.000986422	17.8003
SLC7A7	9056	7.7168e-06	9.57999e-07	2.10652
CLDN9	9080	5.34352e-05	5.07985e-06	4.47414
INA	9118	0.000604583	4.03781e-05	2.5825
SLC16A5	9121	4.13377e-06	5.53915e-07	2.0985
SYNGR3	9143	0.000143784	1.19e-05	3.2293
NEURL	9148	2.97872e-05	3.0591e-06	10.9194
DCLK1	9201	0.0256188	0.000942762	2.12197
MSC	9242	0.00154778	8.92496e-05	2.18247
CACNA2D2	9254	6.4889e-05	5.99324e-06	2.78079
TAAR2	9287	0.0170811	0.000663884	10.8183
KCNB2	9312	0.000134065	1.12501e-05	13.213
TRIP13	9319	4.61925e-19	9.74874e-18	2.24518
SLC22A8	9376	0.0433662	0.00147024	20.0176
OTOF	9381	0.000374879	2.76632e-05	6.31984
LIPG	9388	0.000138549	1.15802e-05	2.69278
ARHGAP29	9411	6.67747e-09	2.36849e-09	4.31366
C1orf38	9473	5.38339e-14	1.51486e-13	2.86987
ONECUT2	9480	0.000463604	3.32795e-05	5.1759
KIF23	9493	4.22331e-13	6.60232e-13	2.05201
TBX4	9496	0.00539221	0.000255158	2.04717
ADAMTS1	9510	2.54507e-05	2.66564e-06	2.17607
STXBP5L	9515	0.00935522	0.000398865	2.91565
IGDCC3	9543	0.00014809	1.21847e-05	4.1893
ISG15	9636	0.00174551	9.83664e-05	2.17694
ESPL1	9700	5.6207e-14	1.39556e-13	2.48926
ST18	9705	0.0122447	0.00049888	4.57019
GPRIN2	9721	1.46012e-16	2.05435e-15	9.43845
TOX	9760	0.015809	0.000625386	2.1671
RIMS3	9783	7.56698e-08	1.81475e-08	2.24993
DLGAP5	9787	9.18951e-11	6.35871e-11	2.23436
MTSS1	9788	0.000774043	4.98044e-05	2.09873
DNAJC6	9829	2.1329e-06	3.09374e-07	3.6963
JAKMIP2	9832	4.08773e-07	7.60086e-08	4.21692
GINS1	9837	2.02739e-12	2.44498e-12	2.04055
KIAA0319	9856	0.00591382	0.000274305	2.06907
SV2B	9899	0.000819883	5.19619e-05	2.15726
GFPT2	9945	2.18528e-05	2.32926e-06	3.15252
NAALAD2	10003	1.67186e-08	5.1136e-09	4.2243
ANGPTL7	10218	0.0193328	0.00073848	23.2937
TRIB1	10221	0.00111168	6.79062e-05	2.02054
SLC17A2	10246	0.0165529	0.000646929	4.63148
EFS	10278	2.19386e-07	4.51713e-08	2.89499
SPEG	10290	3.83961e-06	5.19444e-07	2.7289
B3GNT3	10331	0.000265345	2.03267e-05	2.23524
TRDN	10345	0.00409542	0.000202654	3.87881
SYCP2	10388	0.00383737	0.000191456	2.65088
SPON1	10418	7.6598e-06	9.56549e-07	3.34673
LRRN2	10446	2.06067e-09	9.06031e-10	5.26487
TACC3	10460	1.98709e-11	1.7117e-11	2.10023
FST	10468	1.04961e-05	1.23064e-06	3.12624
SEMA6C	10500	1.33346e-07	2.96233e-08	2.74474
PDPN	10630	0.00375152	0.000187617	2.21552
RAD51AP1	10635	1.4648e-11	1.28808e-11	2.06921
IGF2BP1	10642	5.57898e-07	9.73074e-08	49.7278
IGF2BP2	10644	2.36655e-16	1.427e-15	4.68705
SLMO1	10650	9.38835e-09	3.09589e-09	2.96479
CSPG5	10675	4.5931e-05	4.4568e-06	2.72521
DLL3	10683	3.61834e-06	4.95867e-07	12.6319
CLDN16	10686	0.00397878	0.00019781	19.2241
PNMA2	10687	0.000952462	5.95595e-05	2.96418
TBR1	10716	0.00842566	0.000367017	2.27514
NRG3	10718	2.56561e-07	5.13233e-08	9.49744
POLQ	10721	2.14853e-14	6.47768e-14	2.24493
SIX2	10736	0.0382767	0.00132104	3.31938
RFPL2	10739	0.00220841	0.000120277	2.51482
ARPP21	10777	0.0206141	0.000782469	2.40706
CPLX2	10814	0.00316072	0.000162697	5.33534
HPSE	10855	1.8234e-10	1.11543e-10	3.54818
NPFFR2	10886	0.000430675	3.12344e-05	2.28554
PPARGC1A	10891	3.81021e-09	1.48913e-09	7.19902
UGT2A1	10941	0.000167115	1.35389e-05	3.0213
PRSS21	10942	0.000374879	2.77116e-05	2.62141
IFI44L	10964	2.24249e-05	2.38422e-06	2.46141
KIF2C	11004	1.47947e-16	1.56118e-15	2.44275
IL24	11009	3.11151e-06	4.29197e-07	2.26257
ZPBP	11055	0.000751079	4.86981e-05	4.55769
PTPRT	11122	0.00150885	8.76028e-05	4.49634
MAP4K1	11184	1.36602e-07	3.01877e-08	2.4633
ANXA10	11199	0.0205115	0.000779275	17.3943
KLK8	11202	1.92941e-07	4.05167e-08	5.64453
NXPH4	11247	9.44657e-06	1.12955e-06	4.19926
CYP4F8	11283	0.0190254	0.000729379	2.53779
MGAT4A	11320	6.84983e-13	9.32663e-13	2.35489
RPH3A	22895	0.000231687	1.79767e-05	2.76901
MAST1	22983	8.99314e-09	3.01264e-09	3.03867
SORCS3	22986	4.22393e-09	1.59186e-09	17.142
IGSF9B	22997	0.00753411	0.000333692	2.10453
RIMS1	22999	0.0270288	0.00098181	3.13455
UNC13A	23025	2.87913e-07	5.70543e-08	5.05565
MYT1L	23040	0.0420271	0.00143059	22.1959
TNIK	23043	2.57647e-06	3.64935e-07	3.5506
CAND2	23066	2.99093e-06	4.15278e-07	2.0147
PEG10	23089	1.26442e-07	2.83884e-08	2.89695
HIC2	23119	3.13306e-15	1.20222e-14	2.15108
N4BP3	23138	1.1461e-11	1.07502e-11	2.30951
NACAD	23148	2.08273e-06	3.04187e-07	2.41149
ATP11B	23200	7.91498e-11	5.56808e-11	2.03204
MTUS2	23281	0.0303936	0.00108535	2.19547
WSCD1	23302	0.00415347	0.000204568	2.04973
ZFPM2	23414	0.00073699	4.80799e-05	2.44363
CRB1	23418	0.00925213	0.000395268	2.6169
OR52A1	23538	0.00905389	0.000388766	2.83879
MAPK8IP2	23542	0.0375261	0.00129832	2.06617
PLD3	23646	7.00908e-05	6.40362e-06	2.35801
TRIM29	23650	0.013137	0.000529608	2.27513
BHMT2	23743	4.93207e-06	6.48532e-07	3.26367
FLRT3	23767	0.0308182	0.00109588	2.15137
C11orf41	25758	6.90033e-07	1.16503e-07	4.36672
C22orf24	25775	2.42599e-07	4.92303e-08	2.15112
TMEM59L	25789	0.00116105	7.04123e-05	3.31923
KLK5	25818	0.00228933	0.000123885	26.3123
MGAT4C	25834	0.00155386	8.94779e-05	13.6667
TRIM58	25893	0.000124408	1.0587e-05	2.55227
SOSTDC1	25928	0.000491879	3.48352e-05	4.35628
CLIP3	25999	0.00032389	2.44564e-05	2.67288
ODZ4	26011	4.16011e-06	5.5568e-07	2.34885
DNM3	26052	0.00093696	5.87642e-05	2.3874
LRIT1	26103	0.0125886	0.000509448	3.82027
TANC2	26115	1.39467e-07	3.06603e-08	2.50921
PCDHB5	26167	0.000743956	4.83104e-05	3.04585
OR2B6	26212	0.000173822	1.3975e-05	4.90105
KCNG2	26251	0.000511283	3.57298e-05	2.57462
GALNT8	26290	0.000104986	9.06208e-06	7.26443
OR8B8	26493	0.0268359	0.000976484	Inf
CNNM1	26507	5.16896e-05	4.93615e-06	2.27178
OR10G2	26534	0.00542292	0.000256324	2.17739
PCOLCE2	26577	0.00122419	7.32937e-05	2.3156
GREM1	26585	0.00850952	0.000370288	2.07208
HAVCR1	26762	0.00798765	0.000350834	3.22355
KCNV1	27012	2.41272e-05	2.53962e-06	18.8778
CACNG4	27092	2.891e-05	2.97626e-06	3.7261
KCNH5	27133	0.0255107	0.000939603	4.8304
GPR78	27201	0.000457955	3.293e-05	4.79664
CNTN6	27255	0.000535446	3.65708e-05	4.94089
TINAG	27283	0.000297534	2.25469e-05	26.2231
RBMXL2	27288	0.00453979	0.000218995	3.01829
SLCO4A1	28231	0.00752301	0.00033355	2.0189
SLCO3A1	28232	4.0113e-08	1.11391e-08	2.51426
CDH20	28316	0.0410772	0.00140278	2.39802
CDH19	28513	0.000685471	4.52081e-05	9.26513
ATAD2	29028	9.25647e-12	8.87972e-12	2.34548
TAGLN3	29114	0.0195524	0.000745522	5.40773
DDX25	29118	0.000134057	1.12718e-05	11.6156
CTNNA3	29119	0.00109533	6.71013e-05	2.00265
TRPM5	29850	0.0403942	0.00138169	2.22884
NPC1L1	29881	0.0168911	0.000658318	6.38417
PCDHB1	29930	0.00374398	0.000187462	2.23787
TRHDE	29953	9.77323e-07	1.56258e-07	17.062
PSAT1	29968	1.11318e-12	1.46833e-12	2.89216
RAX	30062	3.33389e-05	3.35849e-06	9.28681
CUZD1	50624	5.17699e-07	9.25917e-08	2.79224
SPOCK3	50859	0.00426428	0.000208807	15.9461
CDON	50937	5.48387e-07	9.64456e-08	2.41448
IMPG2	50939	0.000783566	5.01876e-05	4.86529
ST8SIA3	51046	0.00151859	8.80474e-05	55.515
FAM135B	51059	0.0240673	0.000895032	3.09415
YBX2	51087	4.1957e-12	4.54095e-12	4.67744
HERC5	51191	2.35922e-12	2.76613e-12	3.35425
TCEB3B	51224	0.00954662	0.000406614	2.48508
PIPOX	51268	0.00117368	7.10764e-05	3.82224
RXFP3	51289	3.09644e-05	3.15696e-06	4.72194
KCNK9	51305	7.54616e-15	2.45013e-14	11.0003
SLC22A17	51310	1.29014e-13	2.59313e-13	2.947
RSRC1	51319	1.46544e-12	1.8744e-12	2.11771
KRT76	51350	0.0081504	0.000356869	3.76129
ANGPT4	51378	0.00660944	0.000299655	2.46838
ACTL6B	51412	0.0392622	0.00134734	173.838
CABP2	51475	0.000208641	1.63996e-05	14.6872
CXXC5	51523	4.50262e-10	2.40572e-10	2.61767
CCRL1	51554	0.00740248	0.000330288	2.22746
MPP6	51678	4.52518e-10	2.38755e-10	2.23485
PADI3	51702	0.000562627	3.81188e-05	5.2914
GPRC5B	51704	8.75899e-10	4.20125e-10	2.31219
ATP8A2	51761	3.09819e-06	4.28761e-07	3.27064
TUBA8	51807	7.77452e-07	1.28186e-07	2.09607
LRP1B	53353	0.000828236	5.22558e-05	2.68344
S1PR5	53637	0.00860078	0.00037234	2.22048
FXYD7	53822	2.52508e-06	3.61293e-07	22.4858
MYO3A	53904	0.000689442	4.5399e-05	8.0317
RBM11	54033	3.62366e-08	1.01968e-08	3.54806
C21orf29	54084	3.95209e-06	5.32954e-07	6.83991
KCNK10	54207	0.0110154	0.000458985	6.16311
SNTG1	54212	0.0438339	0.00148015	18.623
SNTG2	54221	0.0121683	0.000497204	2.6345
GDAP1	54332	1.58005e-06	2.39042e-07	2.03734
GFOD1	54438	3.98011e-06	5.35023e-07	2.45573
FAM64A	54478	4.20184e-09	1.59781e-09	2.10172
ADAMTSL4	54507	1.43307e-06	2.20762e-07	2.33626
NECAB2	54550	3.76721e-05	3.75912e-06	3.26426
UGT1A10	54575	0.019063	0.000730156	11.4205
UGT1A5	54579	0.0181213	0.000698525	11.6949
UGT1A4	54657	0.0183935	0.000707727	11.0434
UGT1A1	54658	0.0153928	0.000610638	12.5791
FAM20A	54757	0.00034712	2.58863e-05	2.18618
BNC2	54796	0.013272	0.000534541	2.40453
BEST2	54831	5.56696e-06	7.16393e-07	3.16157
ELOVL2	54898	2.69139e-05	2.81191e-06	9.82147
ENOX1	55068	0.000146699	1.21175e-05	2.00836
SOBP	55084	0.000808064	5.1367e-05	2.46721
SLC38A4	55089	0.00581449	0.00027059	4.33888
SAMD4B	55095	6.06294e-05	5.64926e-06	2.08998
SLC6A15	55117	6.43992e-07	1.09606e-07	66.1611
CRTAC1	55118	0.000189796	1.50868e-05	31.628
FIGN	55137	1.43324e-10	9.02926e-11	3.00229
CDCA8	55143	1.42606e-11	1.2807e-11	2.30368
LGI2	55203	8.89363e-06	1.07871e-06	3.40782
LEPREL1	55214	4.64706e-09	1.73583e-09	2.72801
KIRREL	55243	3.19587e-07	6.21636e-08	2.85192
MIOX	55586	0.00111519	6.80221e-05	3.14343
ITLN1	55600	0.0465519	0.00155946	7.17986
DEPDC1	55635	4.57025e-11	3.32597e-11	2.19301
ZNF334	55713	6.04335e-09	2.21813e-09	10.075
ODZ3	55714	1.81489e-06	2.67849e-07	5.34955
DEPDC1B	55789	7.54319e-12	7.58076e-12	2.59703
DOK5	55816	7.6791e-09	2.63519e-09	6.45816
LMO3	55885	0.000107633	9.25273e-06	10.2785
AJAP1	55966	0.000486434	3.45656e-05	4.30854
PCDHB15	56121	0.00339311	0.000172971	2.12897
PCDHB6	56130	0.000530079	3.644e-05	2.31468
PCDHA12	56137	0.00115886	7.03804e-05	2.54929
PCDHA11	56138	0.00012824	1.08693e-05	3.03236
TEX15	56154	0.000428166	3.11059e-05	6.75453
BTNL2	56244	1.13417e-05	1.31517e-06	5.40887
ANKRD7	56311	0.000404125	2.95117e-05	2.37681
KCNQ5	56479	6.61574e-05	6.07054e-06	4.26139
SUCNR1	56670	0.00153852	8.88366e-05	2.99282
JPH1	56704	8.86e-07	1.43836e-07	2.37727
FSTL5	56884	0.017745	0.00068527	2.70819
DPYSL5	56896	6.0868e-05	5.659e-06	30.2143
SPIRE1	56907	7.48636e-08	1.80567e-08	2.17287
RGMA	56963	4.53585e-06	6.02059e-07	2.06394
PRDM9	56979	0.000487333	3.45713e-05	3.44923
PRDM11	56981	5.05225e-08	1.32454e-08	2.21015
SLC17A7	57030	2.72529e-05	2.8333e-06	3.90564
SLC17A6	57084	0.00564114	0.000264858	18.5911
TRPC7	57113	0.00144765	8.46319e-05	6.13604
TMEM63C	57156	1.6233e-05	1.7705e-06	3.12714
TRIM54	57159	0.00679997	0.000306974	3.42426
SALL4	57167	0.000368007	2.73473e-05	2.8097
SLC4A10	57282	0.0464781	0.00155822	5.55126
JPH3	57338	1.17257e-05	1.34859e-06	12.9762
ODZ2	57451	0.0207296	0.000786145	3.63925
DSCAML1	57453	2.29988e-08	6.78852e-09	4.69009
SLC12A5	57468	1.16442e-05	1.34287e-06	2.68386
PNMAL2	57469	5.33368e-08	1.36443e-08	2.50086
LRFN2	57497	0.00308235	0.00015944	2.6899
GPR158	57512	8.2356e-10	3.9956e-10	5.13991
KCTD16	57528	0.038394	0.00132292	2.22587
SORCS2	57537	0.00178332	0.000100096	3.79242
LRRC7	57554	0.0010038	6.22168e-05	4.52277
KLHL14	57565	2.94576e-07	5.81019e-08	2.03509
PCDH10	57575	5.77556e-06	7.38732e-07	7.49479
KLHL1	57626	2.05175e-05	2.20925e-06	27.4702
LRRN1	57633	5.58533e-05	5.2506e-06	2.90066
COL20A1	57642	0.000568701	3.84071e-05	6.02228
KIAA1524	57650	1.8974e-16	1.33479e-15	2.50266
RNF213	57674	2.02392e-11	1.70856e-11	2.06448
ZDBF2	57683	8.15514e-06	1.00064e-06	5.0956
VAT1L	57687	0.00877718	0.000378811	3.34954
SEMA4G	57715	4.17372e-06	5.5574e-07	2.11638
SPTBN4	57731	0.000571053	3.84429e-05	2.99731
TRIB3	57761	9.28089e-05	8.26453e-06	2.45594
SLAMF7	57823	0.00107474	6.5936e-05	2.07932
CATSPERG	57828	0.000214852	1.68251e-05	3.73446
CYP4F11	57834	0.0304932	0.00108707	2.04326
NGB	58157	0.00788102	0.000346873	2.69136
PRODH2	58510	0.00664305	0.000300533	45.9478
IL22RA1	58985	5.00209e-07	9.02282e-08	3.44633
PRDM12	59335	0.0329444	0.0011656	2.24221
ALOXE3	59344	7.87311e-06	9.71689e-07	3.20903
BACH2	60468	9.17319e-08	2.16309e-08	2.84591
PROK2	60675	1.3184e-05	1.48793e-06	7.45552
CLSPN	63967	5.97984e-07	1.02188e-07	2.24656
NEUROD6	63974	0.017307	0.00067143	15.4883
CDH23	64072	0.00994566	0.000420639	2.01352
CLSTN2	64084	5.21034e-05	4.96443e-06	4.38027
NPFFR1	64106	0.00177334	9.96687e-05	2.8506
ABCG4	64137	3.90938e-10	2.20015e-10	3.81034
POPDC3	64208	0.0108745	0.000454011	2.14948
ROBO3	64221	5.10702e-08	1.33063e-08	3.04895
CPEB1	64506	0.00140333	8.24978e-05	4.43547
NDST4	64579	0.00624464	0.00028557	3.27102
PLA2G2F	64600	0.0165506	0.000648039	3.52718
HS3ST6	64711	0.00067453	4.46259e-05	3.34062
PCDH20	64881	0.00100107	6.21389e-05	2.88986
NDRG4	65009	1.05412e-08	3.4491e-09	2.81609
SLC26A10	65012	0.000612924	4.0806e-05	2.20471
PCDH15	65217	0.00716082	0.000320862	21.2153
C17orf53	78995	5.30203e-12	5.59485e-12	2.02192
TMEM38A	79041	1.80089e-08	5.42958e-09	2.39405
KDELC1	79070	0.00126599	7.55818e-05	2.39357
OR13A1	79290	7.32983e-06	9.23541e-07	3.61263
OR5H6	79295	0.0258086	0.000948094	21.7261
PGBD5	79605	0.000275816	2.10524e-05	3.01965
GALNT14	79623	7.50424e-06	9.39905e-07	2.45363
FAM184A	79632	4.01407e-05	3.9866e-06	2.99517
ZMAT4	79698	0.000335505	2.51534e-05	4.99036
ZFHX4	79776	9.42885e-06	1.13064e-06	5.95654
C7orf10	79783	0.000779275	4.99886e-05	3.41358
PDZD3	79849	7.15366e-09	2.49545e-09	3.9629
BAALC	79870	0.000175711	1.41e-05	3.03942
BTNL8	79908	0.00736125	0.000328796	7.82564
TMEM90B	79953	9.34365e-06	1.12682e-06	4.4306
FRMD1	79981	0.00100682	6.23122e-05	5.4259
SEMA6D	80031	1.27353e-06	1.98357e-07	2.69794
LRRTM4	80059	5.51708e-05	5.19802e-06	3.91187
ADAMTS20	80070	0.0110394	0.000459531	2.46389
BICC1	80114	5.23344e-07	9.28148e-08	3.26503
TRIM46	80128	1.35025e-08	4.22168e-09	2.64194
SLC35F5	80255	5.61876e-07	9.75979e-08	2.13982
SPHKAP	80309	0.00433551	0.000211071	3.70964
SLC19A3	80704	0.00454081	0.000218794	5.57685
TMEM121	80757	2.56225e-06	3.64143e-07	2.641
ASXL3	80816	7.23669e-09	2.50373e-09	5.97367
ZBP1	81030	1.02112e-06	1.62645e-07	2.49304
COLEC12	81035	0.00276382	0.000146006	2.02562
OR11H1	81061	0.0040728	0.000201771	2.6
OR6N2	81442	0.0322412	0.00114167	6.94327
OR2C3	81472	0.018609	0.000714716	4.01459
SLC38A1	81539	6.77627e-13	9.53403e-13	2.28943
LRRC3	81543	1.0525e-13	2.33817e-13	3.39823
GDPD5	81544	3.86452e-09	1.4965e-09	2.61333
ACTL8	81569	0.00855713	0.000371594	7.53113
FAM83D	81610	4.04885e-12	4.49734e-12	2.25446
DIAPH3	81624	3.5254e-10	2.03841e-10	2.21584
OR2B2	81697	0.000586461	3.93546e-05	5.14095
ADAMTS12	81792	0.00103909	6.39347e-05	2.07086
ST6GALNAC5	81849	0.00194946	0.000107703	2.91725
EPPK1	83481	6.45581e-06	8.20766e-07	2.58371
NUF2	83540	4.97616e-08	1.321e-08	2.11183
TAAR8	83551	0.000658809	4.36543e-05	9.43021
CCDC3	83643	2.54476e-06	3.62879e-07	2.05017
SLC4A9	83697	0.000742266	4.82749e-05	2.02944
ESYT3	83850	2.20536e-07	4.51876e-08	2.14953
SYT16	83851	0.000141429	1.17511e-05	2.33204
TMTC1	83857	8.66428e-06	1.05697e-06	3.77278
GPR61	83873	0.0162662	0.000638683	12.7899
WDR87	83889	0.000466221	3.34105e-05	2.58802
SPATA16	83893	0.0140141	0.000560153	3.97419
KIRREL2	84063	1.80786e-06	2.67749e-07	12.1968
C3orf20	84077	0.0298184	0.00106572	3.01585
ANKRD27	84079	3.50667e-09	1.38331e-09	2.1173
USP44	84101	0.000826799	5.22433e-05	2.00071
LOXL4	84171	0.000792752	5.06224e-05	2.47871
CARD11	84433	5.73967e-07	9.88843e-08	3.1345
FBN3	84467	0.000138297	1.15821e-05	4.51594
MCM8	84515	6.73634e-15	2.36946e-14	2.04806
COL25A1	84570	8.46501e-06	1.03566e-06	4.28395
PARD6B	84612	6.22359e-09	2.26459e-09	2.95214
TUBB6	84617	3.31181e-11	2.45243e-11	2.2718
GLIS2	84662	1.07575e-13	2.27033e-13	3.03192
INSM2	84684	0.00722951	0.000323254	2.39461
SPATA22	84690	0.039855	0.00136546	3.5741
NAA11	84779	0.0088007	0.000379439	10.4325
AGPAT9	84803	0.00076874	4.95388e-05	3.53568
HPDL	84842	6.65844e-10	3.26799e-10	4.18131
PTPN5	84867	0.00587002	0.000272873	9.76389
ZSCAN10	84891	0.0260778	0.000953832	2.17771
CORO6	84940	2.18217e-06	3.1436e-07	12.1304
C1orf94	84970	0.00111885	6.81466e-05	3.6804
PRIC285	85441	8.88312e-08	2.11836e-08	2.24071
TSPYL5	85453	0.000570432	3.84624e-05	3.02434
SCIN	85477	0.00440687	0.00021356	2.54876
PAPLN	89932	4.41824e-10	2.45382e-10	2.41172
KCNH7	90134	0.00626945	0.000286084	3.63893
TSPAN18	90139	5.44445e-06	7.0277e-07	2.32784
FAM110B	90362	5.99855e-10	3.05053e-10	5.42033
ZNF835	90485	4.46755e-05	4.35501e-06	2.98803
ANKRD30A	91074	0.000220204	1.71805e-05	5.28981
C19orf40	91442	1.24456e-05	1.42363e-06	2.80277
COL23A1	91522	6.91167e-06	8.76083e-07	3.23782
RSAD2	91543	7.75147e-09	2.63857e-09	3.16794
PLXNA4	91584	0.00225058	0.000122416	2.44554
BOC	91653	0.000160984	1.30925e-05	2.88171
FAM55C	91775	8.12379e-16	3.42898e-15	2.07878
C14orf73	91828	1.15265e-05	1.33294e-06	3.73323
DSEL	92126	1.6422e-07	3.51857e-08	2.31781
SPSB4	92369	2.26913e-09	9.77326e-10	11.3312
TMEM169	92691	2.86015e-11	2.19499e-11	4.50774
OLFM2	93145	1.93158e-07	4.03616e-08	2.81354
EPSTI1	94240	1.40132e-05	1.56477e-06	2.21406
DHDPSL	112817	1.97195e-07	4.10022e-08	2.94285
AHNAK2	113146	3.7657e-06	5.11083e-07	2.76942
C1orf59	113802	9.46446e-08	2.21937e-08	2.48575
TRIM9	114088	0.00120304	7.23353e-05	2.62823
GPRIN1	114787	5.05021e-06	6.59953e-07	2.24532
ELFN2	114794	2.1005e-09	9.14023e-10	13.7152
SLITRK1	114798	1.12672e-05	1.31376e-06	5.723
GALNT13	114805	0.00146423	8.53645e-05	3.32631
SORCS1	114815	0.00572	0.000267371	3.09485
SCAND3	114821	6.7958e-08	1.6677e-08	2.2898
SLC5A11	115584	0.00104405	6.41463e-05	2.13633
ALPK2	115701	0.000195083	1.5449e-05	12.7837
CTHRC1	115908	0.0304692	0.00108713	2.20262
FOXP4	116113	1.01505e-09	4.76049e-10	2.08773
PHACTR3	116154	0.00803675	0.000352624	4.35106
MED12L	116931	0.00379067	0.00018935	3.62318
GALNTL2	117248	0.000338054	2.52996e-05	2.00341
OLFM3	118427	0.0149312	0.000594001	3.70291
GPR62	118442	0.00051281	3.57183e-05	2.34206
CPXM2	119587	0.0122863	0.000500092	2.06648
OR52E2	119678	0.00852031	0.000370376	9.8356
OR52M1	119772	0.0125239	0.000507317	3.52138
OR52K2	119774	0.0126456	0.000510775	2.15387
OR5P2	120065	0.0354578	0.001241	6.14386
SLC36A4	120103	0.000104064	9.01942e-06	2.00583
FAT3	120114	0.00440505	0.000213717	2.5284
DBX1	120237	0.00743142	0.00033088	21.243
OR52W1	120787	0.000189305	1.50763e-05	3.66051
LRRK2	120892	0.00342146	0.000173787	2.92908
OR10P1	121130	0.0246804	0.00091461	2.39031
ERP27	121506	0.000262381	2.02096e-05	2.73225
ACSM2A	123876	0.00360215	0.000181436	3.23169
USH1G	124590	0.0287399	0.00103329	2.46136
SEZ6	124925	0.00922905	0.000394681	8.89233
MBD3L2	125997	0.0248145	0.000917964	3.77172
C19orf41	126123	0.00135372	8.00274e-05	5.43759
CPT1C	126129	1.2015e-06	1.8783e-07	2.93476
WDR88	126248	0.000221292	1.72017e-05	3.34533
EID2B	126272	0.00485008	0.000232898	2.13952
OR1I1	126370	0.0281608	0.00101768	3.35259
DMBX1	127343	1.34587e-05	1.51488e-06	3.60951
ZNF648	127665	3.02783e-05	3.10199e-06	3.84824
FCRLB	127943	4.29797e-08	1.17801e-08	2.37598
OR10X1	128367	0.0163835	0.000642092	12.4569
OR6N1	128372	0.0201579	0.000767222	8.01665
WFDC12	128488	2.60746e-06	3.6809e-07	4.56116
XIRP2	129446	0.0158866	0.000626694	7.25992
MBOAT2	129642	1.16275e-11	1.06693e-11	2.61722
CNTNAP5	129684	1.48246e-06	2.25897e-07	8.89048
ACMSD	130013	0.0359478	0.00125503	3.25665
CIB4	130106	7.35107e-07	1.23128e-07	5.48494
CPNE4	131034	0.0102056	0.000429053	2.49225
KCNH8	131096	0.00971473	0.000411697	2.71609
ZPLD1	131368	0.000169969	1.37175e-05	12.1744
KBTBD5	131377	0.00758287	0.0003355	2.48168
TRIM71	131405	0.00023916	1.84885e-05	15.0324
COL6A6	131873	0.000248377	1.9166e-05	4.19439
TMEM207	131920	0.013008	0.00052491	190.163
ZFP42	132625	0.000738965	4.81344e-05	3.39923
PDCL2	132954	1.70977e-05	1.86e-06	8.51936
HEATR7B2	133558	0.0115042	0.000474202	2.58315
UGT3A1	133688	7.39607e-05	6.72806e-06	38.4195
TMEM171	134285	0.0060623	0.00027935	5.46641
SFRS13B	135295	5.3492e-07	9.44708e-08	2.42362
EMID2	136227	9.93658e-05	8.64773e-06	2.87823
ASB10	136371	0.00554365	0.000261153	2.56288
SRCRB4D	136853	8.88655e-08	2.10727e-08	3.81005
PXDNL	137902	0.00904713	0.000388871	3.27522
RALYL	138046	0.00229618	0.000124097	10.7589
PIP5KL1	138429	7.01048e-08	1.71044e-08	2.19221
MUC17	140453	0.0487775	0.00162755	4.43845
ACTRT2	140625	0.0496178	0.00164519	54.3813
C20orf112	140688	5.1527e-13	7.4997e-13	2.10662
CTCFL	140690	1.57934e-12	1.96067e-12	11.3563
NEURL2	140825	0.000119187	1.01837e-05	2.15208
SYT9	143425	0.00318399	0.000163297	2.78128
PSMA8	143471	0.00397697	0.000197953	3.22578
OR2AG1	144125	0.0315547	0.00111924	6.62871
GLT1D1	144423	0.00517482	0.000246529	2.5046
C14orf37	145407	5.86466e-07	1.00627e-07	2.12483
ISM2	145501	0.00307428	0.000159218	2.87719
LRFN5	145581	0.000220554	1.7176e-05	5.04448
RLTPR	146206	3.5733e-08	1.01226e-08	2.59485
GSG1L	146395	0.0417415	0.00142201	2.3072
SCGB1C1	147199	0.0166223	0.000649041	3.62246
STARD6	147323	0.0145212	0.000578232	2.84409
KLC3	147700	1.11451e-08	3.56382e-09	2.38587
ZNF560	147741	0.00547529	0.000258221	8.41304
CCDC155	147872	0.0028401	0.000148548	2.05638
ZNF98	148198	4.05547e-07	7.57424e-08	3.4586
CCDC27	148870	0.000576466	3.87455e-05	2.94755
GLIS1	148979	0.00218812	0.000119946	2.98361
LELP1	149018	0.0163314	0.000640648	14.5807
METTL11B	149281	0.0436752	0.00147834	2.10593
BTBD19	149478	1.05365e-06	1.67195e-07	2.35691
LIPI	149998	0.00716647	0.000320775	2.08133
ITPRIPL1	150771	6.52036e-09	2.3523e-09	3.24154
ZSWIM2	151112	0.00618388	0.000283406	5.08562
CCDC140	151278	0.00970732	0.000411797	18.5317
C3orf59	151963	5.02638e-10	2.58731e-10	2.50708
C3orf22	152065	0.00194555	0.000107628	3.62474
SHISA3	152573	0.0063632	0.000289736	3.94208
C6orf221	154288	0.000344869	2.57639e-05	2.835
SLC2A7	155184	0.0244002	0.000905816	2.13184
TMEM74	157753	0.015874	0.00062678	2.26589
LINGO2	158038	0.00140844	8.25684e-05	2.96341
CLEC12A	160364	0.000819888	5.18842e-05	2.17468
ALDH1L2	160428	0.00624478	0.000285267	2.09027
CCDC63	160762	0.00190542	0.000105963	3.12649
MDGA2	161357	0.0100787	0.000424987	3.28717
FBXO39	162517	0.0103747	0.000435294	2.68915
LGI4	163175	0.0405392	0.00138553	2.56854
FNDC7	163479	6.19525e-05	5.74717e-06	3.70973
KANK4	163782	0.00310965	0.000160459	2.05131
HFM1	164045	9.06575e-07	1.46612e-07	3.49562
C1orf65	164127	4.42501e-07	8.08553e-08	4.08896
LRRN4	164312	5.9151e-08	1.47734e-08	3.51041
DNAJB8	165721	0.0490303	0.00163341	4.11273
GPR156	165829	1.48362e-05	1.64363e-06	2.6464
UGT3A2	167127	3.11165e-06	4.27818e-07	6.68012
PRSS35	167681	0.00638872	0.000290272	8.71245
ZNF679	168417	0.00012976	1.0976e-05	12.3003
CNBD1	168975	0.00406707	0.000201725	Inf
COL22A1	169044	4.04275e-05	3.97765e-06	6.688
OIT3	170392	0.000536705	3.65975e-05	2.03246
ADAMTS15	170689	0.0005347	3.6579e-05	2.69517
ADAMTS16	170690	0.000206009	1.62837e-05	6.87928
FAM24B	196792	2.52963e-07	5.08446e-08	3.17835
NLRP7	199713	3.34142e-05	3.35806e-06	5.33363
C3orf67	200844	2.42578e-06	3.48265e-07	2.28785
LIPH	200879	0.0495316	0.00164362	2.66415
CENPV	201161	0.000565458	3.82492e-05	2.0102
C17orf74	201243	0.004122	0.000203493	5.12883
UNC13D	201294	6.62125e-08	1.63437e-08	2.73944
RANBP3L	202151	0.00599768	0.000276674	2.8008
LGI3	203190	0.00510422	0.00024344	2.8875
NLRP11	204801	0.0373398	0.00129399	2.26509
FAM123A	219287	9.59521e-05	8.47292e-06	4.64137
GSX1	219409	0.0435973	0.00147689	16.7916
OR4C6	219432	0.00173044	9.76478e-05	4.3419
OR8K3	219473	0.0140107	0.00056055	Inf
ZNF804B	219578	6.05999e-05	5.659e-06	14.7334
OR10G8	219869	0.0248763	0.000919446	8.25049
SPATA19	219938	0.0192165	0.000734704	Inf
OR9I1	219954	0.000444036	3.20383e-05	Inf
OR1S2	219958	0.0397938	0.00136447	5.06096
OR5B21	219968	0.0353087	0.0012368	4.67055
HEPACAM	220296	0.00253221	0.000135466	2.01678
BEND6	221336	4.76624e-08	1.2814e-08	3.06045
GPR115	221393	0.00372352	0.000186881	2.29826
HIST1H2AA	221613	0.0305138	0.00108689	4.75998
RFX6	222546	0.023303	0.000871215	6.88219
FAM83B	222584	0.000147333	1.21461e-05	2.02766
CADM2	253559	0.00831199	0.000362815	3.6294
EBF3	253738	0.0269581	0.000980086	2.1246
ASPHD1	253982	1.62008e-05	1.77156e-06	2.3555
SNX32	254122	9.48143e-08	2.21107e-08	3.89134
OR6C3	254786	0.0465905	0.00155951	5.626
COL24A1	255631	0.000514423	3.57716e-05	2.57627
C3orf43	255798	0.000774738	4.97733e-05	2.2064
SYT14	255928	0.00967332	0.000411181	2.79328
COL29A1	256076	1.3874e-06	2.14509e-07	6.15966
TMEM151A	256472	3.51626e-05	3.51703e-06	12.4345
ANKS4B	257629	0.0118233	0.000485931	2.42664
MRGPRX1	259249	0.00281301	0.00014768	4.33966
ASPM	259266	5.08243e-07	9.12874e-08	2.05061
GPR110	266977	0.00192404	0.000106858	2.2953
IL28A	282616	1.78209e-06	2.65796e-07	6.61289
IL29	282618	9.3943e-06	1.1297e-06	7.36147
STK32C	282974	4.45392e-10	2.44151e-10	2.06164
OR8B4	283162	0.00290569	0.000151416	Inf
RCOR2	283248	4.26878e-05	4.18055e-06	2.17349
SLC39A5	283375	6.75193e-05	6.18207e-06	9.19356
GAS2L3	283431	9.54852e-07	1.53245e-07	2.18691
OR4N4	283694	0.0389701	0.0013384	2.97657
METRNL	284207	2.98639e-07	5.86294e-08	2.31341
HMSD	284293	6.48829e-05	6.00582e-06	8.24553
ZIK1	284307	0.00061497	4.08778e-05	2.44151
MAMSTR	284358	2.98892e-09	1.22485e-09	3.41859
FAM71E2	284418	0.00118875	7.168e-05	3.07157
CCDC150	284992	4.51251e-13	6.80247e-13	2.06167
RUFY4	285180	0.00170069	9.64848e-05	2.62499
EPHA6	285220	6.86182e-09	2.4136e-09	4.44992
RNF212	285498	1.23448e-07	2.78644e-08	5.83983
XKR6	286046	0.00286317	0.000149569	2.00065
CRB2	286204	0.000154324	1.25994e-05	9.82321
STON1-GTF2A1L	286749	1.88267e-05	2.03759e-06	2.22487
TAAR6	319100	0.0020071	0.00011031	23.3527
OR52L1	338751	0.00272714	0.00014443	5.53135
VSX2	338917	0.0247724	0.000917213	5.43385
C17orf51	339263	1.60702e-05	1.76184e-06	2.11431
PRSS42	339906	0.000481098	3.43019e-05	4.01369
SLC6A19	340024	0.0232594	0.000870356	31.3733
ARSI	340075	9.14931e-07	1.47399e-07	4.3924
OVCH1	341350	0.00370962	0.000186405	2.41042
CD300E	342510	0.00070764	4.63084e-05	6.28294
STAC2	342667	0.00499826	0.000238927	2.92529
OR6F1	343169	0.0227825	0.000855543	3.01878
OR10R2	343406	0.00349122	0.000176905	Inf
KCNT2	343450	3.00953e-09	1.22144e-09	4.52822
XKR7	343702	2.95701e-09	1.22366e-09	5.96521
SAMD7	344658	4.02533e-05	3.9884e-06	3.29478
GPR149	344758	0.0463474	0.00155631	3.41195
PLCXD3	345557	0.0025559	0.00013656	3.05714
MOGAT3	346606	0.0108783	0.000453721	7.82162
OTOP3	347741	0.04639	0.00155651	9.06552
ACSM2B	348158	0.000788767	5.04442e-05	19.1179
CLEC18A	348174	0.000207146	1.63429e-05	2.46519
SELV	348303	0.00141514	8.28461e-05	9.89946
C2orf48	348738	1.17207e-10	7.72999e-11	2.94803
NIPAL4	348938	0.00193607	0.000107244	2.36765
GPR142	350383	0.000972925	6.06593e-05	3.85674
PADI6	353238	0.00599372	0.000276794	2.56018
KRTAP10-10	353333	0.0030866	0.000159465	2.7253
GPR153	387509	1.66995e-06	2.50843e-07	2.00089
BTBD17	388419	0.000593405	3.96944e-05	41.9415
IGFL3	388555	0.045196	0.00152128	7.75083
TMEM82	388595	7.44617e-06	9.35407e-07	16.6713
SLC6A17	388662	5.44488e-05	5.14147e-06	5.75795
TSPYL6	388951	7.58191e-05	6.88228e-06	2.45945
BEND4	389206	0.0055516	0.000261236	8.00499
IYD	389434	0.0494363	0.00164304	3.03973
FAM75A6	389730	0.0124915	0.000506977	2.86287
OR52K1	390036	0.0260339	0.000953054	2.28116
OR52E6	390078	0.000753687	4.87922e-05	8.76246
OR56A3	390083	0.0061025	0.000280284	6.24936
OR5M10	390167	0.029607	0.00105996	17.8119
OR5AK2	390181	0.0120908	0.000494999	8.04077
KDM4DL	390245	0.037545	0.00129791	3.77564
OR6C70	390327	0.0141163	0.000563708	Inf
OR4K13	390433	0.00961426	0.000409083	16.0869
OR11L1	391189	0.0118304	0.00048575	3.16665
HELT	391723	0.00644437	0.000292486	6.60673
TEX19	400629	7.74685e-07	1.28231e-07	4.39683
PRAMEF4	400735	0.0414487	0.00141432	2.69138
PRRT4	401399	0.00487197	0.000233419	4.30267
MSLNL	401827	0.0011452	6.96509e-05	2.69479
OR2T2	401992	0.00872165	0.0003768	3.34041
HAPLN4	404037	9.1351e-09	3.0361e-09	4.55853
FAM19A1	407738	0.030595	0.00108886	4.54768
C5orf40	408263	0.00469655	0.000226041	2.1441
C10orf62	414157	9.6085e-06	1.14244e-06	3.06733
ASTL	431705	1.42879e-05	1.59124e-06	2.52895
KRTAP5-5	439915	0.00300511	0.000156018	2.61624
IFIT1B	439996	1.02113e-05	1.20394e-06	3.96526
KRTAP5-6	440023	0.0494437	0.001642	2.40263
OR11H12	440153	5.38034e-05	5.09192e-06	3.34318
UNC13C	440279	5.02946e-05	4.82476e-06	6.83851
GPR179	440435	0.0112636	0.000465648	6.00285
TRIM67	440730	9.31529e-05	8.2777e-06	2.05898
OR5B3	441608	0.0287355	0.00103402	14.9802
OR2J3	442186	0.0472314	0.00157846	3.35318
ZNF727	442319	4.65155e-08	1.25858e-08	3.58085
KPRP	448834	0.00620635	0.000284127	4.84922
C8orf73	642475	1.4767e-07	3.22955e-08	2.6109
EVPLL	645027	0.00136982	8.08655e-05	2.2886
PRAMEF20	645425	0.042258	0.00143729	2.37736
SBK2	646643	0.00131497	7.79548e-05	11.1191
NBPF6	653149	0.0016216	9.28717e-05	3.25006
FAM72A	729533	3.60646e-12	4.11421e-12	2.27245
C7orf72	100130988	0.0382866	0.0013203	3.14431
FAM196B	100131897	0.00597943	0.000276437	2.57177
ACADL	33	0.0355021	0.00124152	0.469165
ADH1A	124	0.00335169	0.000171274	0.411242
ADH6	130	0.037187	0.00129188	0.326278
ADRA2A	150	0.000210802	1.65386e-05	0.230656
ADRB2	154	0.00836257	0.000364646	0.382516
ART3	419	0.0060981	0.000280388	0.418981
AZU1	566	0.000949864	5.94851e-05	0.12143
BMPR1B	658	2.64347e-06	3.70693e-07	0.424277
C4BPA	722	0.016209	0.000637029	0.181865
C8B	732	0.0106594	0.000445468	0.193519
MPPED2	744	5.68033e-06	7.2876e-07	0.485012
CNGA4	1262	0.0261265	0.000954788	0.178432
CSF3	1440	0.0254565	0.000938428	0.22599
CTNNA2	1496	0.000519752	3.60235e-05	0.340204
CX3CR1	1524	0.0161859	0.000637308	0.465065
DBH	1621	0.0201945	0.000767921	0.236841
DNAH9	1770	0.0074565	0.000331298	0.291656
DYNC1I1	1780	0.00266485	0.000141485	0.441195
ESR1	2099	3.39118e-16	1.59043e-15	0.278804
EYA2	2139	2.73327e-10	1.62491e-10	0.38002
FBLN1	2192	0.000818614	5.19594e-05	0.33576
FOLH1	2346	9.60155e-05	8.46082e-06	0.473411
NR5A2	2494	0.0386323	0.00132896	0.387842
GCNT1	2650	3.99567e-05	3.97768e-06	0.376772
GJA4	2701	0.0263687	0.000961973	0.477956
GLI1	2735	0.0284123	0.00102501	0.470313
GRIA2	2891	0.0488051	0.00162719	0.440304
GRIK2	2898	0.00907977	0.000389481	0.446847
GSTA3	2940	0.0274068	0.000993831	0.269344
SERPIND1	3053	0.0430634	0.00146115	0.165919
HGD	3081	1.59229e-05	1.75024e-06	0.422128
FOXA2	3170	1.02212e-10	6.95852e-11	0.279514
HP	3240	0.0239067	0.000890628	0.324416
HPR	3250	0.0237002	0.000883715	0.313867
HSD17B3	3293	0.0134693	0.000541456	0.45615
IHH	3549	3.04205e-07	5.94455e-08	0.103928
KCND3	3752	0.0254497	0.000938995	0.406075
KCNN4	3783	0.000371825	2.75341e-05	0.321892
CHST6	4166	0.00198135	0.000109037	0.434132
MSX1	4487	1.89513e-07	3.9996e-08	0.341322
NT5E	4907	6.55427e-05	6.02724e-06	0.310436
OPCML	4978	0.0144929	0.000577653	0.306556
OR1F1	4992	0.0112299	0.000465626	0.365697
SERPINA5	5104	0.00118444	7.15226e-05	0.245516
ENPP3	5169	0.0493475	0.00164139	0.224023
PGR	5241	8.91933e-09	3.01182e-09	0.192093
PIGR	5284	0.00050142	3.53331e-05	0.272916
PRM2	5620	0.00687909	0.000308894	0.155517
PZP	5858	0.00278096	0.000146362	0.153799
RASGRF1	5923	0.000611036	4.07446e-05	0.125246
RNASE4	6038	0.000449462	3.23744e-05	0.48238
RP1	6101	0.0241991	0.000899141	0.314611
SCNN1B	6338	0.00295924	0.000153826	0.247494
SCNN1G	6340	0.000768566	4.96032e-05	0.444205
CCL24	6369	0.0161916	0.000636938	0.277371
SLC5A1	6523	0.000189085	1.50872e-05	0.299343
SLCO2A1	6578	0.00575458	0.00026869	0.401736
TDGF1	6997	0.000177262	1.41975e-05	0.27828
TFAP2B	7021	0.0388359	0.00133488	0.372065
TRAF5	7188	1.44797e-06	2.22245e-07	0.456828
TXK	7294	0.000380945	2.80129e-05	0.32288
VIM	7431	0.000156477	1.27505e-05	0.375363
CUBN	8029	0.000623319	4.13676e-05	0.347055
GDF5	8200	0.00157307	9.03371e-05	0.248082
SORBS2	8470	2.97715e-11	2.24398e-11	0.424205
SLC43A1	8501	0.000499428	3.52516e-05	0.240278
PPAP2C	8612	1.32764e-20	5.60384e-19	0.317434
GALNT4	8693	3.41112e-07	6.60461e-08	0.305137
BAIAP3	8938	0.00521024	0.000247101	0.44765
CLDN10	9071	0.0232421	0.000870479	0.484065
RPS6KA5	9252	9.20318e-05	8.21265e-06	0.489688
KCNK6	9424	3.56655e-07	6.75072e-08	0.436739
ECEL1	9427	0.00442723	0.0002143	0.265916
HOMER2	9455	3.5481e-07	6.74605e-08	0.411256
ZNF516	9658	0.000115919	9.92467e-06	0.417446
GREB1	9687	8.61877e-05	7.75674e-06	0.490165
SEMA3E	9723	0.0221829	0.000836003	0.334591
SLC23A1	9963	0.0102976	0.00043249	0.341956
LRRC23	10233	0.00225174	0.000122322	0.389407
CCNO	10309	0.000471059	3.37e-05	0.4964
TRAF3IP2	10758	4.10191e-07	7.59379e-08	0.423568
ALDH1L1	10840	0.00517727	0.000246368	0.347753
ADAM28	10863	4.66535e-05	4.51653e-06	0.459166
KLK11	11012	0.0182394	0.000702436	0.496139
PHLDA1	22822	0.00315134	0.000162412	0.475468
ARHGAP26	23092	4.49417e-10	2.43199e-10	0.412338
GLT25D2	23127	0.00862632	0.000373063	0.316159
CES3	23491	1.1331e-05	1.31755e-06	0.361067
FAM149A	25854	0.000150275	1.23404e-05	0.465473
RGS22	26166	0.0437534	0.00147862	0.373411
ARFGAP3	26286	6.73913e-07	1.14238e-07	0.468024
DNAI1	27019	0.0016569	9.46363e-05	0.250323
CHIA	27159	0.0288269	0.00103554	0.387079
NAAA	27163	3.29249e-05	3.34071e-06	0.478972
TEKT2	27285	0.0120916	0.000494553	0.470433
ZDHHC1	29800	4.29821e-08	1.17048e-08	0.459446
ANAPC4	29945	1.29921e-05	1.47021e-06	0.335645
SLC40A1	30061	3.72663e-06	5.07412e-07	0.326766
TAS2R1	50834	0.0373278	0.00129464	0.444165
LEF1	51176	4.41581e-05	4.31453e-06	0.448392
TXNDC3	51314	0.00347104	0.000176093	0.393518
ZMYND10	51364	0.00264673	0.000140878	0.347981
TPPP3	51673	0.00686113	0.000308416	0.273872
ACSL5	51703	0.00052957	3.65838e-05	0.244624
DUOX1	53905	0.0279877	0.00101229	0.336437
DCHS2	54798	0.0296746	0.00106147	0.385062
SIDT1	54847	5.64284e-08	1.41774e-08	0.326275
FAM46C	54855	0.000111402	9.55725e-06	0.47635
PALMD	54873	1.69222e-06	2.53288e-07	0.428861
TESC	54997	0.000976736	6.08071e-05	0.360576
ANO1	55107	1.54493e-06	2.34569e-07	0.349213
ARMC4	55130	0.0308332	0.00109549	0.424309
SLC47A1	55244	1.56484e-08	4.85667e-09	0.149692
CASC1	55259	0.00911728	0.000390693	0.486162
LRRC36	55282	0.00128494	7.64967e-05	0.29493
SMPD3	55512	0.000215178	1.68194e-05	0.353329
DNAH3	55567	0.0100998	0.000425455	0.374546
GALNT10	55568	2.44833e-05	2.57069e-06	0.491135
TSNAXIP1	55815	0.00166219	9.46824e-05	0.419178
GPCPD1	56261	1.87779e-05	2.03753e-06	0.346942
C11orf16	56673	0.00742386	0.000330892	0.325479
WDR93	56964	0.0014035	8.23931e-05	0.459795
GALNTL1	57452	0.0345626	0.00121775	0.434918
ERMN	57471	9.68967e-06	1.14886e-06	0.110874
PTCHD2	57540	0.00430237	0.000210184	0.339735
WFDC1	58189	0.00101811	6.27353e-05	0.492643
CDH26	60437	0.0154781	0.000613443	0.386565
NPAS3	64067	2.28766e-05	2.42006e-06	0.28035
HHIP	64399	0.011258	0.000465873	0.474174
DNAI2	64446	0.0122207	0.000498383	0.309428
TEKT3	64518	0.00130546	7.75001e-05	0.244067
EFCAB6	64800	0.00279893	0.000147124	0.485292
MLPH	79083	1.0676e-08	3.46636e-09	0.279727
LRRC2	79442	0.00128764	7.65498e-05	0.49066
TMEM231	79583	0.00316305	0.000162619	0.456154
EFCAB1	79645	0.00424388	0.000208292	0.328502
NEIL1	79661	1.88271e-08	5.63601e-09	0.45019
ZBBX	79740	0.0414536	0.00141335	0.493516
RERGL	79785	0.0462885	0.00155557	0.468923
WDR78	79819	0.00170944	9.68512e-05	0.417837
AGBL2	79841	0.00995377	0.000420561	0.389158
DOCK5	80005	2.88395e-05	2.97626e-06	0.379232
C3orf36	80111	0.00884601	0.000381003	0.287784
YSK4	80122	0.00831191	0.000363187	0.33969
C6orf97	80129	0.000263691	2.02735e-05	0.294965
CWH43	80157	0.00356378	0.000180149	0.289332
C10orf79	80217	0.0111421	0.000462893	0.435455
DYNLRB2	83657	0.00051254	3.57585e-05	0.229466
TEKT1	83659	0.00240975	0.000129407	0.249975
CALN1	83698	0.000305757	2.31285e-05	0.145459
TTC29	83894	0.0125179	0.000507562	0.316459
TMPRSS13	84000	1.03627e-07	2.37719e-08	0.350111
MYCBPAP	84073	0.000758481	4.90273e-05	0.326321
ZMYND12	84217	0.000505696	3.5398e-05	0.456223
CCDC135	84229	0.00487279	0.000233193	0.362336
C11orf70	85016	0.0166827	0.000650799	0.471568
CCDC65	85478	0.010148	0.000427057	0.375237
RSPH1	89765	0.00137833	8.12542e-05	0.34854
SEC16B	89866	0.000916673	5.76632e-05	0.42832
LRRC46	90506	0.00101484	6.26249e-05	0.279622
LRP5L	91355	1.59783e-06	2.40869e-07	0.477243
CDHR1	92211	0.0467918	0.00156501	0.338653
C2orf39	92749	0.0125945	0.000509199	0.421864
PKHD1L1	93035	0.0351877	0.00123359	0.42773
MRAP2	112609	3.67665e-06	5.02228e-07	0.312066
SLC26A9	115019	0.00250618	0.000134243	0.399689
TMC1	117531	0.000505219	3.54234e-05	0.483106
FAM55B	120406	0.0174629	0.000676854	0.216944
LRRC50	123872	0.0025787	0.000137604	0.232071
WDR63	126820	0.0258547	0.000947313	0.452914
C1orf173	127254	8.73804e-05	7.83069e-06	0.261225
DCST2	127579	0.000347812	2.58921e-05	0.447744
C1orf87	127795	0.0363511	0.00126701	0.377826
C1orf88	128344	0.00555891	0.000261288	0.423085
SNTN	132203	0.0124626	0.00050629	0.187371
SPATA18	132671	1.38753e-05	1.55349e-06	0.255802
PACRG	135138	0.0039644	0.000197561	0.481098
LRGUK	136332	0.000479635	3.42555e-05	0.437616
WDR66	144406	0.00132897	7.86744e-05	0.414649
BEST3	144453	0.0368571	0.00128359	0.200814
TMED6	146456	0.00219678	0.000119954	0.324492
WDR16	146845	0.0117511	0.000483906	0.108753
NOTUM	147111	0.0452261	0.00152108	0.318165
CREB3L4	148327	1.81723e-06	2.67261e-07	0.417467
ZNF385B	151126	0.0113332	0.000468069	0.333764
CCDC13	152206	0.00856779	0.000371675	0.494517
FAM81B	153643	0.0223101	0.000839297	0.478053
IQUB	154865	0.0121858	0.000497438	0.424194
CCDC147	159686	0.0135062	0.000542421	0.423645
CCDC60	160777	0.00713241	0.000319929	0.202591
C15orf26	161502	0.00220515	0.000120255	0.269243
ANKFN1	162282	2.14683e-06	3.10329e-07	0.204416
FAM179A	165186	0.0120529	0.000493926	0.329204
ADAMTS19	171019	0.00169638	9.63698e-05	0.381577
TTC21A	199223	0.000164098	1.33201e-05	0.406407
VWA3B	200403	0.00237217	0.000127876	0.297767
OSTalpha	200931	0.00283359	0.000148392	0.45683
DNAH12	201625	0.0138767	0.000556244	0.337393
TCTE1	202500	0.0424629	0.00144309	0.292812
ADAM32	203102	0.000380058	2.79964e-05	0.490331
ARMC3	219681	0.00182561	0.000102063	0.438321
FAM13C	220965	0.000440646	3.19027e-05	0.476805
CDHR3	222256	0.00449967	0.000217557	0.257872
CCDC129	223075	0.000152495	1.24742e-05	0.151072
GAS2L2	246176	0.00218997	0.000119892	0.226143
LRRC43	254050	0.0104203	0.000436775	0.456789
MORN5	254956	0.00227372	0.000123199	0.278156
CCDC108	255101	0.00230226	0.000124267	0.316067
TMEM211	255349	9.34189e-05	8.2839e-06	0.182368
SERPINA11	256394	0.0223062	0.000839897	0.0842978
CCDC96	257236	0.00532024	0.000252035	0.41222
CYP4X1	260293	0.00306282	0.000158819	0.421069
KCNRG	283518	0.00438311	0.000213142	0.328605
TMEM114	283953	4.7883e-07	8.67425e-08	0.159666
NWD1	284434	0.00593873	0.000275158	0.468105
C1orf230	284485	0.00276643	0.000145961	0.251373
PPM1J	333926	0.0209151	0.000792468	0.432768
COL28A1	340267	0.000525323	3.63499e-05	0.30308
VWA2	340706	0.0351199	0.00123224	0.467372
LRIT2	340745	0.0345026	0.00121665	0.370928
RSPH4A	345895	0.0194511	0.000742328	0.415017
ECT2L	345930	0.0258405	0.000947617	0.473524
SERINC2	347735	7.2174e-07	1.21371e-07	0.4598
HCN1	348980	0.015605	0.000617893	0.49011
C2orf62	375307	0.00195721	0.00010799	0.319273
SHISA6	388336	0.00518395	0.000246408	0.159056
CDHR4	389118	0.0067671	0.000305817	0.291222
PLA2G2C	391013	0.000332231	2.50414e-05	0.177616
LRRC18	474354	0.00425597	0.000208642	0.22486
MUC5B	727897	0.0189634	0.000727662	0.150829
