# Supplementary material for: Mutation status coupled with RNA-sequencing data can efficiently identify important non-significantly mutated genes serving as diagnostic biomarkers of endometrial cancer
Source: BMC Bioinformatics. 2017 Dec 28;18(Suppl 14):472. doi: 10.1186/s12859-017-1891-6 (PMC5751793; doi:10.1186/s12859-017-1891-6)
Supplement: Supplementary file 7 — Summary of 4 SMGs showed different expression patterns in the groups of histological type patients. (XLSX 8 kb) [file 12859_2017_1891_MOESM7_ESM.xlsx]

## Sheet: Sheet1
Additional file 7 - Summary of 4 SMGs showed different expression patterns in the groups of histological type patients.
Gene symbol	Description	p value (t-test)	FDR	Fold change
DNER	Delta/notch like EGF repeat containing	4.68564e-07	8.452e-08	6.52119
TPX2	TPX2, microtubule nucleation factor	0.00239562	0.000128321	0.345199
MYCN	V-myc avian myelocytomatosis viral oncogene neuroblastoma derived homolog	5.58047e-06	7.11623e-07	0.402117
PIK3R1	Phosphoinositide-3-kinase regulatory subunit 1	6.47134e-20	1.36575e-18	2.66765
