# Supplementary material for: Mutation status coupled with RNA-sequencing data can efficiently identify important non-significantly mutated genes serving as diagnostic biomarkers of endometrial cancer
Source: BMC Bioinformatics. 2017 Dec 28;18(Suppl 14):472. doi: 10.1186/s12859-017-1891-6 (PMC5751793; doi:10.1186/s12859-017-1891-6)
Supplement: Supplementary file 8 — The KEGG pathways with significant enrichment of 1273 non-SMGs. (XLSX 13 kb) [file 12859_2017_1891_MOESM8_ESM.xlsx]

## Sheet: Sheet1
Additional file 8 - The KEGG pathways with significant enrichment of 1273 non-SMGs.
Category	Term	Count	%	P-value	Fold Enrichment	Bonferroni	Benjamini	FDR
KEGG_PATHWAY	hsa04080:Neuroactive ligand-receptor interaction	57	4.72637	7.25583e-14	2.98095	1.81521e-11	1.81521e-11	9.43245e-11
KEGG_PATHWAY	hsa05033:Nicotine addiction	15	1.24378	1.96763e-07	5.43239	4.91896e-05	2.45951e-05	0.000255614
KEGG_PATHWAY	hsa04723:Retrograde endocannabinoid signaling	23	1.90713	9.50523e-07	3.29888	0.000237603	7.92072e-05	0.00123481
KEGG_PATHWAY	hsa04740:Olfactory transduction	50	4.14594	4.09774e-05	1.81533	0.0101923	0.00255786	0.0532205
KEGG_PATHWAY	hsa04724:Glutamatergic synapse	21	1.74129	8.51607e-05	2.66854	0.021066	0.00424916	0.110575
KEGG_PATHWAY	hsa05032:Morphine addiction	18	1.49254	0.000129678	2.86544	0.0319017	0.00538904	0.168334
KEGG_PATHWAY	hsa04725:Cholinergic synapse	20	1.65837	0.000178664	2.61016	0.0436869	0.0063611	0.231853
KEGG_PATHWAY	hsa04727:GABAergic synapse	17	1.40962	0.000185702	2.89727	0.0453684	0.00578692	0.240976
KEGG_PATHWAY	hsa04726:Serotonergic synapse	19	1.57546	0.000521051	2.47965	0.122165	0.0143731	0.674785
KEGG_PATHWAY	hsa04713:Circadian entrainment	16	1.3267	0.00196319	2.43981	0.388158	0.0479408	2.52057
KEGG_PATHWAY	hsa04974:Protein digestion and absorption	15	1.24378	0.00255256	2.46927	0.472156	0.056432	3.26574
KEGG_PATHWAY	hsa05204:Chemical carcinogenesis	14	1.16086	0.00296674	2.53512	0.524215	0.0600222	3.78627
KEGG_PATHWAY	hsa04721:Synaptic vesicle cycle	12	0.995025	0.00344334	2.75931	0.577819	0.0641802	4.38204
KEGG_PATHWAY	hsa04024:cAMP signaling pathway	25	2.07297	0.00458186	1.82909	0.68276	0.0787344	5.79148
KEGG_PATHWAY	hsa04020:Calcium signaling pathway	23	1.90713	0.00551513	1.86138	0.749074	0.0880529	6.9325
KEGG_PATHWAY	hsa05030:Cocaine addiction	10	0.829187	0.00558549	2.9564	0.753473	0.0837975	7.01799
KEGG_PATHWAY	hsa04728:Dopaminergic synapse	18	1.49254	0.0065099	2.03715	0.804617	0.0915785	8.13465
KEGG_PATHWAY	hsa04971:Gastric acid secretion	12	0.995025	0.0107021	2.38132	0.932115	0.138811	13.045
KEGG_PATHWAY	hsa00830:Retinol metabolism	11	0.912106	0.012711	2.45154	0.959161	0.154918	15.3111
KEGG_PATHWAY	hsa04512:ECM-receptor interaction	13	1.07794	0.0155169	2.16463	0.979952	0.177562	18.3852
KEGG_PATHWAY	hsa00982:Drug metabolism - cytochrome P450	11	0.912106	0.0171824	2.34338	0.986871	0.186436	20.1608
KEGG_PATHWAY	hsa04913:Ovarian steroidogenesis	9	0.746269	0.0176427	2.66076	0.988322	0.18313	20.6452
KEGG_PATHWAY	hsa04918:Thyroid hormone synthesis	11	0.912106	0.0207487	2.27643	0.994709	0.203798	23.8436
KEGG_PATHWAY	hsa05412:Arrhythmogenic right ventricular cardiomyopathy (ARVC)	11	0.912106	0.0227215	2.24437	0.996804	0.21291	25.8128
KEGG_PATHWAY	hsa05414:Dilated cardiomyopathy	12	0.995025	0.0283868	2.06948	0.999253	0.25022	31.2097
KEGG_PATHWAY	hsa00980:Metabolism of xenobiotics by cytochrome P450	11	0.912106	0.0294517	2.15338	0.999432	0.249821	32.1827
KEGG_PATHWAY	hsa04950:Maturity onset diabetes of the young	6	0.497512	0.0299258	3.34301	0.999497	0.245214	32.6118
KEGG_PATHWAY	hsa00350:Tyrosine metabolism	7	0.580431	0.0304422	2.89727	0.99956	0.241209	33.0763
KEGG_PATHWAY	hsa04911:Insulin secretion	12	0.995025	0.0306694	2.04514	0.999585	0.235498	33.2798
KEGG_PATHWAY	hsa04742:Taste transduction	8	0.66335	0.0326722	2.57536	0.999753	0.241806	35.0487
KEGG_PATHWAY	hsa04970:Salivary secretion	12	0.995025	0.0330802	2.02135	0.999777	0.237603	35.4036
KEGG_PATHWAY	hsa00053:Ascorbate and aldarate metabolism	6	0.497512	0.0347196	3.21919	0.999854	0.241238	36.8121
KEGG_PATHWAY	hsa05031:Amphetamine addiction	10	0.829187	0.0359106	2.19491	0.999893	0.241987	37.8174
KEGG_PATHWAY	hsa04923:Regulation of lipolysis in adipocytes	9	0.746269	0.0366022	2.32817	0.999911	0.239807	38.3944
KEGG_PATHWAY	hsa04261:Adrenergic signaling in cardiomyocytes	17	1.40962	0.0428227	1.68677	0.999982	0.268471	43.3666
KEGG_PATHWAY	hsa00140:Steroid hormone biosynthesis	9	0.746269	0.0438658	2.24789	0.999987	0.267657	44.1631
KEGG_PATHWAY	hsa04610:Complement and coagulation cascades	10	0.829187	0.0459284	2.09947	0.999992	0.272164	45.7078
