# Supplementary material for: Mutation status coupled with RNA-sequencing data can efficiently identify important non-significantly mutated genes serving as diagnostic biomarkers of endometrial cancer
Source: BMC Bioinformatics. 2017 Dec 28;18(Suppl 14):472. doi: 10.1186/s12859-017-1891-6 (PMC5751793; doi:10.1186/s12859-017-1891-6)
Supplement: Supplementary file 9 — Summary of the 19 non-SMGs that were found from 1273 non-SMGs by using VCPA. (XLSX 10 kb) [file 12859_2017_1891_MOESM9_ESM.xlsx]

## Sheet: Sheet1
Additional file 9 - Summary of the 19 non-SMGs that were found from 1273 non-SMGs by using VCPA.
Gene Symbol	Entrez GeneID	Description	P value (t-test)	FDR	Fold change	Dysregulation in Type II patients
ADAM32*	203102	ADAM Metallopeptidase Domain 32	0.000380058	2.79964e-05	0.490331	Down
BUB1*	699	BUB1 Mitotic Checkpoint Serine/Threonine Kinase	3.26539e-16	1.72287e-15	2.30035	Up
CR2**	1380	Complement C3d Receptor 2	1.23143e-08	3.9081e-09	3.96984	Up
ESR1**	2099	Estrogen Receptor 1	3.39118e-16	1.59043e-15	0.278804	Down
FAP*	2191	Fibroblast Activation Protein Alpha	0.000698767	4.58699e-05	2.04174	Up
FIGN	55137	Fidgetin, Microtubule Severing Factor	1.43324e-10	9.02926e-11	3.00229	Up
GPRC5B**	51704	G Protein-Coupled Receptor Class C Group 5 Member B	8.75899e-10	4.20125e-10	2.31219	Up
KCND3**	3752	Potassium Voltage-Gated Channel Subfamily D Member 3	0.0254497	0.000938995	0.406075	Down
KCNQ5	56479	Potassium Voltage-Gated Channel Subfamily Q Member 5	6.61574e-05	6.07054e-06	4.26139	Up
MPPED2*	744	Metallophosphoesterase Domain Containing 2	5.68033e-06	7.2876e-07	0.485012	Down
NDST4*	64579	N-Deacetylase And N-Sulfotransferase 4	0.00624464	0.00028557	3.27102	Up
OR2B2	81697	Olfactory Receptor Family 2 Subfamily B Member 2	0.000586461	3.93546e-05	5.14095	Up
PSAT1*	29968	Phosphoserine Aminotransferase 1	1.11318e-12	1.46833e-12	2.89216	Up
SIGLEC1**	6614	Sialic Acid Binding Ig Like Lectin 1	2.13162e-06	3.10256e-07	2.42427	Up
TACR3**	6870	Tachykinin Receptor 3	0.000548327	3.73297e-05	5.69828	Up
TRAF5**	7188	TNF Receptor Associated Factor 5	1.44797e-06	2.22245e-07	0.456828	Down
TSPYL6**	388951	TSPY Like 6	7.58191e-05	6.88228e-06	2.45945	Up
WFDC12	128488	WAP Four-Disulfide Core Domain 12	2.60746e-06	3.6809e-07	4.56116	Up
ZNF804B	219578	Zinc Finger Protein 804B	6.05999e-05	5.659e-06	14.7334	Up
* The gene was reported as a cancer-related gene in previous studies. ** The gene has been shown to be related to diseases in previous studies.
