# Supplementary material for: Mutation status coupled with RNA-sequencing data can efficiently identify important non-significantly mutated genes serving as diagnostic biomarkers of endometrial cancer
Source: BMC Bioinformatics. 2017 Dec 28;18(Suppl 14):472. doi: 10.1186/s12859-017-1891-6 (PMC5751793; doi:10.1186/s12859-017-1891-6)
Supplement: Supplementary file 10 — Summary of 395 non-SMGs showed different expression patterns in the groups of FIGO stage patients. (XLSX 34 kb) [file 12859_2017_1891_MOESM10_ESM.xlsx]

## Sheet: Sheet1
Additional file 10 - Summary of 395 non-SMGs showed different expression patterns in the groups of FIGO stage patients.
Gene Symbol	Entrez GeneID	P-value(t-test)	FDR	Fold change
ACTA1	58	0.0290527	0.00280844	3.5548
ADARB2	105	0.0144922	0.0018123	4.00966
ADCY2	108	0.0279624	0.00273662	2.79917
ADD2	119	0.00233996	0.000609422	2.14396
ADRA1B	147	0.0043175	0.000872174	3.6532
AFP	174	0.0129735	0.00166873	5.74186
AGT	183	0.028795	0.00279209	2.72727
AGTR1	185	0.00463494	0.000890627	4.22495
APCS	325	0.0326362	0.00299848	22.2769
ASCL1	429	0.0201432	0.00219648	4.98765
ATP1A3	478	0.000407313	0.000221307	4.41399
BHMT	635	0.00395173	0.00082472	2.02778
BNC1	646	0.0282664	0.0027493	22.9217
CA2	760	0.00967191	0.00140459	2.35555
CALB2	794	0.00229843	0.000608668	2.46415
CALCR	799	0.0483606	0.00390771	2.19756
CASR	846	0.0497836	0.00399199	2.7065
CBS	875	7.59773e-05	0.000108832	2.03669
CD22	933	0.00188212	0.000534342	2.81345
CDH9	1007	0.00331522	0.00075161	4.99876
CDH16	1014	0.00519311	0.00094597	2.68492
CHRNB3	1142	0.00652376	0.00112342	3.60912
CLCNKB	1188	0.00468085	0.000893997	2.14085
CNGB1	1258	0.0449703	0.00373923	2.41625
CNTFR	1271	0.0012039	0.000403605	3.00786
COL4A4	1286	0.00807427	0.00127224	4.18446
COL8A1	1295	0.00203957	0.000558903	2.22413
COL10A1	1300	0.00161995	0.000486194	2.94774
COMP	1311	0.0110003	0.00151378	4.19124
CPS1	1373	0.00187601	0.000537449	4.20047
CR2	1380	0.000727068	0.000286405	2.24098
CSH2	1443	0.0188044	0.00209396	5.09391
NCAN	1463	0.0187304	0.00209311	5.98903
CYP2C18	1562	0.0153924	0.00190223	2.04212
DCC	1630	0.0217743	0.00224978	2.71297
DDC	1644	0.0206101	0.00220916	3.49877
DIO1	1733	0.036952	0.00327102	2.39894
EEF1A2	1917	0.00677816	0.0011484	5.80015
ELAVL3	1995	0.034721	0.0030909	6.45723
EPHB2	2048	3.27891e-05	7.38069e-05	2.07414
EYA4	2070	0.000570303	0.000256746	3.81709
GPC5	2262	0.00444486	0.000880962	6.32521
FGG	2266	0.0124629	0.00162967	13.8951
FSHR	2492	0.00163692	0.000486652	7.69152
GABRA6	2559	0.0297683	0.00283414	8.21717
GABRB2	2561	0.00115285	0.000390648	3.31659
GABRG2	2566	0.0101021	0.00143401	10.8092
B4GALNT1	2583	0.0213702	0.00223737	2.85476
GAP43	2596	9.84456e-05	0.000106978	4.78476
GC	2638	0.00897582	0.00135339	23.8468
GCGR	2642	0.00330777	0.000755357	3.27917
GFAP	2670	0.00663513	0.00113025	9.43816
GK2	2712	0.00283513	0.000692595	8.50088
GLP1R	2740	0.0172058	0.00200079	2.11433
GPR6	2830	0.0137122	0.00174241	2.64116
GRID2	2895	0.00252442	0.000641557	5.49912
GRIK5	2901	0.00317848	0.0007475	2.06605
GRIN2A	2903	0.0104926	0.00146309	2.09037
GRIN2B	2904	0.000349389	0.00020019	4.42082
GRM4	2914	0.0088502	0.00134734	2.08422
GZMB	3002	0.00508713	0.000937503	2.40573
HOXA4	3201	0.00446015	0.000878466	2.2001
HPCA	3208	0.000294229	0.000185443	2.83873
HTR1E	3354	0.0383704	0.00334954	8.54269
HTR6	3362	0.000608632	0.000262741	4.47393
IFNA4	3441	0.00219728	0.000591828	12.3574
INSRR	3645	0.0076964	0.00122495	2.19198
KCNA6	3742	0.0173665	0.00201205	3.82147
KCNC1	3746	0.00357303	0.000787401	3.37795
KCNJ3	3760	0.00234535	0.000605821	4.72511
KCNJ4	3761	0.00727927	0.00118857	2.8771
KCNJ6	3763	0.00842521	0.00130151	2.25761
KCNJ10	3766	0.0121395	0.00161416	2.05879
KCNJ16	3773	0.000126219	0.000128309	6.53667
KCNK2	3776	0.00169154	0.000493576	3.37896
KNG1	3827	0.000239409	0.000175456	12.023
LBP	3929	0.0097095	0.00140358	5.8468
LGALS2	3957	0.00699595	0.00116649	2.15693
LHCGR	3973	0.0026701	0.000667811	9.37269
LHX1	3975	0.0147079	0.001832	4.52518
LIF	3976	0.00720274	0.00119465	2.40303
LRP2	4036	0.0441152	0.00372713	2.34092
MAG	4099	0.0102489	0.00144186	3.22302
MAL	4118	2.42979e-06	1.91428e-05	3.98144
MMP9	4318	0.0210862	0.00222986	3.81345
MT1B	4490	0.0410479	0.00349611	2.03347
MX2	4600	1.03412e-06	1.62943e-05	2.11381
MYH4	4622	0.039191	0.00339298	2.063
MYOD1	4654	0.0319388	0.00297781	2.61788
MYT1	4661	0.000556526	0.000254174	2.695
NCAM1	4684	0.00403877	0.000837339	2.27557
NEFH	4744	0.0136837	0.00174583	2.05277
NEFL	4747	0.025001	0.00250914	24.8082
NOVA1	4857	0.000212523	0.000159461	2.23394
NPR1	4881	0.000756364	0.000294267	2.25669
NPY1R	4886	0.0254227	0.00253531	6.64992
NTRK1	4914	0.0142695	0.00179155	2.34591
SIX6	4990	0.0224336	0.00231032	4.15358
OTX2	5015	0.0112395	0.00153331	5.29159
PAX5	5079	0.0121255	0.00161914	2.34012
PCSK1	5122	0.00170301	0.000492365	5.1251
PCSK2	5126	0.00725117	0.00119015	3.99261
PDYN	5173	0.0238128	0.00241294	8.06064
PITX3	5309	4.83731e-05	8.02317e-05	2.877
PON1	5444	0.0408671	0.00349963	2.90672
PPP2R2B	5521	0.000937576	0.000343561	3.21
PTH1R	5745	0.00251229	0.000643666	3.21552
PTX3	5806	0.00348475	0.000778841	2.58489
RBP3	5949	0.00351569	0.000780221	3.14289
RFPL1	5988	0.0173921	0.00200763	2.02614
RFX4	5992	0.021243	0.00223892	2.61022
RYR1	6261	0.000678764	0.00028145	2.57407
SCN4A	6329	0.000598822	0.000262096	3.5042
SCN8A	6334	2.67298e-05	6.47959e-05	2.77546
CCL18	6362	0.0214925	0.00224272	2.0809
SGCG	6445	0.00221971	0.000592803	2.52758
SH3GL2	6456	0.0419425	0.0035531	2.6204
SHOX2	6474	0.0282418	0.00275541	2.22497
SI	6476	0.0275123	0.0027094	18.7746
SLC2A2	6514	0.0142638	0.001798	35.1366
SLC17A1	6568	0.0158549	0.00192913	9.71938
SNAP25	6616	0.00014694	0.000136193	2.92443
SOX11	6664	0.0124133	0.00162993	3.69661
STAC	6769	0.00548995	0.00097195	2.02658
ELOVL4	6785	0.000188626	0.000152417	2.83515
SYT4	6860	0.0114549	0.00155596	14.8817
TF	7018	0.0165374	0.00199674	3.35137
TGM1	7051	0.0322027	0.00299356	2.63143
TH	7054	0.0136091	0.00174338	2.01534
TNFAIP6	7130	0.000859333	0.000322387	2.30327
TNP1	7141	0.0383036	0.00335299	2.79516
TPO	7173	0.0111857	0.00153261	3.34643
TRHR	7201	0.0199673	0.00218486	4.16284
UCHL1	7345	2.54437e-05	6.68182e-05	2.72882
UMOD	7369	0.012892	0.0016719	2.60243
UQCRFS1	7386	0.00149983	0.000458883	2.25568
VCAM1	7412	7.80176e-05	0.000106896	2.03994
MKRN3	7681	0.00411619	0.000847812	2.4939
PXDN	7837	0.0036614	0.000795746	2.1302
GLRA3	8001	0.0209693	0.00223248	2.18285
ALX1	8092	0.000411247	0.000219658	2.774
AP3B2	8120	0.000648073	0.000275987	2.4926
BFSP2	8419	0.000959657	0.00034761	2.27044
ADAM18	8749	0.00418717	0.000851303	4.30966
RGS9	8787	0.021042	0.00223268	2.26166
DLK1	8788	0.0300197	0.00284092	7.09158
MGAM	8972	0.0306392	0.00289086	10.8185
NEURL	9148	0.000823758	0.000312764	4.35581
MSC	9242	0.000176468	0.000158889	2.03109
TAAR2	9287	0.0228029	0.00233311	5.31254
KCNB2	9312	0.00195429	0.000540232	5.25847
OTOF	9381	0.0330075	0.00301501	2.5128
ARHGAP29	9411	0.000256895	0.000183992	2.06615
ONECUT2	9480	0.0441692	0.00372172	2.1328
STXBP5L	9515	0.024325	0.00244909	2.23306
IGDCC3	9543	0.00485805	0.00090588	2.45726
ST18	9705	0.00876054	0.00134017	3.89263
GPRIN2	9721	0.000191753	0.00015107	2.41664
DNAJC6	9829	0.000672794	0.000282694	2.16845
JAKMIP2	9832	0.000529314	0.000245301	2.41673
GFPT2	9945	0.00294858	0.000709312	2.03429
NAALAD2	10003	3.32974e-06	1.49902e-05	2.87789
SLC17A2	10246	0.0443924	0.00373055	3.07023
TRDN	10345	0.0266588	0.00264186	2.30278
LRRN2	10446	3.4094e-05	7.16279e-05	2.6031
IGF2BP1	10642	0.00233553	0.000613339	4.06593
DLL3	10683	7.96477e-05	0.000104582	5.5155
PNMA2	10687	0.00330691	0.000760671	2.19279
CPLX2	10814	0.00110344	0.000377968	4.20323
PPARGC1A	10891	3.71472e-07	1.17064e-05	3.90438
PRSS21	10942	0.00194921	0.000548449	2.0362
STMN2	11075	0.0191028	0.00211226	2.35349
ANXA10	11199	0.0341786	0.0030599	8.01151
KLK8	11202	0.0167717	0.00199447	2.12853
SORCS3	22986	2.73497e-06	1.43647e-05	5.91596
UNC13A	23025	0.000280886	0.000188334	2.71205
TNIK	23043	0.000210809	0.000162032	2.2835
ZFPM2	23414	0.000691705	0.000283091	2.06353
OR52A1	23538	0.0185229	0.0020773	2.40386
KLK5	25818	0.0183645	0.00208176	4.70328
MGAT4C	25834	0.00391551	0.000828129	7.11932
SOSTDC1	25928	0.0326261	0.00300632	2.08315
CLIP3	25999	0.000512435	0.000244675	2.17624
OR2B6	26212	0.00901726	0.00135317	2.30581
OR8B8	26493	0.0205018	0.00221261	13.66
KCNV1	27012	0.000594156	0.000263717	5.77899
GPR78	27201	0.00384283	0.000818248	2.92205
CNTN6	27255	0.000434935	0.00021756	4.02424
TINAG	27283	0.00127464	0.00040988	7.87274
RBMXL2	27288	0.00277642	0.000688933	2.81495
CDH19	28513	0.00918712	0.00135924	4.02532
C6orf15	29113	0.0205956	0.00221514	2.51492
DDX25	29118	0.0031595	0.000748623	4.28847
NPC1L1	29881	0.0256743	0.00255232	4.28029
SPOCK3	50859	0.00904646	0.00135111	8.25591
IMPG2	50939	0.0406299	0.0034888	2.27876
ST8SIA3	51046	0.00415149	0.000849531	10.3598
PIPOX	51268	0.00812653	0.0012741	2.43212
RXFP3	51289	4.18584e-05	8.24439e-05	3.57693
KCNK9	51305	2.55308e-06	1.60913e-05	3.28968
ACTL6B	51412	0.045906	0.00377717	48.6915
CABP2	51475	0.000374412	0.000210697	6.93644
PADI3	51702	0.00921715	0.00135731	2.8067
ATP8A2	51761	0.000289227	0.000186011	2.21301
FXYD7	53822	9.22854e-05	0.000103865	6.0309
MYO3A	53904	0.00125245	0.000406898	5.71297
C21orf29	54084	0.000142807	0.000136374	3.61689
KCNK10	54207	0.0498785	0.00397935	2.94925
SNTG1	54212	0.0497275	0.00399766	13.4209
ELOVL2	54898	0.000889263	0.000329691	4.02961
SLC6A15	55117	1.52328e-05	5.33376e-05	10.8898
CRTAC1	55118	0.00455359	0.000885797	4.86654
LGI2	55203	0.00049524	0.000240103	2.25079
ITLN1	55600	0.0155984	0.00191268	9.09624
ZNF334	55713	4.96953e-05	7.83034e-05	3.47814
ODZ3	55714	0.0478739	0.00387833	2.03845
DOK5	55816	4.46215e-05	7.8121e-05	2.93675
TEX15	56154	0.00462961	0.00089506	3.56216
BTNL2	56244	0.0339759	0.00305042	2.30194
SUCNR1	56670	0.00994935	0.00142517	2.0379
DPYSL5	56896	0.000266853	0.000182814	9.96176
PRDM9	56979	0.0167456	0.0019989	2.33761
SLC17A7	57030	0.0014654	0.000457226	2.43151
TRIM54	57159	0.0104935	0.00145676	2.55454
JPH3	57338	0.00210885	0.000572906	4.07157
GPR158	57512	7.47191e-05	0.000112126	2.39019
SORCS2	57537	0.00530055	0.000959991	2.41579
LRRC7	57554	0.00544311	0.000974609	2.77517
PCDH10	57575	8.66841e-05	0.000105066	4.64741
COL20A1	57642	0.00324229	0.000751292	3.49812
ZDBF2	57683	0.00598854	0.00104265	2.3984
VAT1L	57687	0.0453697	0.00375264	2.0486
CATSPERG	57828	0.0014783	0.000456728	2.41864
NEUROD4	58158	0.0373333	0.00329552	13.3159
PRODH2	58510	0.00830054	0.00129494	29.3874
PROK2	60675	0.0045528	0.000891145	3.79312
NEUROD6	63974	0.0477187	0.00387572	4.35748
CLSTN2	64084	0.000514996	0.000242228	2.71441
CPEB1	64506	0.00492497	0.000912957	3.00001
HS3ST6	64711	0.00790123	0.00125123	2.27343
PCDH15	65217	0.0229946	0.00234511	5.66064
ZMAT4	79698	0.00195219	0.000544426	3.19994
C7orf10	79783	0.00156608	0.000474543	2.42969
PDZD3	79849	0.000310709	0.000188298	2.30026
BTNL8	79908	0.0103877	0.00145489	5.40766
TMEM90B	79953	0.00662698	0.00113499	2.08145
FRMD1	79981	0.00548694	0.000976906	3.32785
BICC1	80114	2.08817e-05	6.58055e-05	2.36048
SLC19A3	80704	0.0160655	0.00194723	3.16509
ACTL8	81569	0.0450591	0.00373676	3.51283
OR2B2	81697	0.0158519	0.00193623	2.49369
ST6GALNAC5	81849	0.00896823	0.00135875	2.1316
TAAR8	83551	0.016861	0.00199007	3.76013
GPR61	83873	0.0227035	0.00233051	6.4815
SPATA16	83893	0.0121468	0.00160835	3.05808
KIRREL2	84063	0.000123443	0.00012967	4.63369
C3orf20	84077	0.0324732	0.00300983	2.36752
INSM2	84684	0.00724316	0.00119506	2.15782
HPDL	84842	0.000334473	0.000195192	2.03119
PTPN5	84867	0.0122479	0.00161495	6.03789
CORO6	84940	0.000129736	0.000127764	4.71647
C1orf94	84970	0.00607594	0.00105205	2.64277
KCNH7	90134	0.0194081	0.00213107	2.55659
FAM110B	90362	2.17983e-05	6.2449e-05	2.63424
ZNF835	90485	0.00129926	0.000413578	2.1256
C14orf73	91828	0.00288425	0.000699175	2.21293
SPSB4	92369	1.15587e-06	1.21418e-05	4.56666
TMEM169	92691	8.854e-05	0.000103341	2.33757
DHDPSL	112817	4.43046e-06	1.74524e-05	2.19144
ELFN2	114794	0.000415652	0.000218311	3.26455
ALPK2	115701	0.00045818	0.000225607	6.08969
PHACTR3	116154	0.0215769	0.0022441	3.00749
OR52E2	119678	0.0107866	0.00149089	9.43456
DBX1	120237	0.00992766	0.00142856	12.7032
OR8I2	120586	0.0406199	0.00349746	7.06747
OR52W1	120787	0.00102745	0.000363804	2.71239
LRRK2	120892	0.00681895	0.00114914	2.242
ERP27	121506	0.0013952	0.000439674	2.09759
ACSM2A	123876	0.00732786	0.00119034	2.43135
C19orf41	126123	0.0471386	0.00385844	2.53879
WDR88	126248	0.00166022	0.000488964	2.18331
ZNF648	127665	0.00842205	0.00130743	2.15516
OR6P1	128366	0.0167089	0.00200211	10.4093
OR10X1	128367	0.00763798	0.00122182	25.1773
OR6N1	128372	0.0171195	0.00200555	5.92772
XIRP2	129446	0.0127467	0.00165988	5.93905
CNTNAP5	129684	0.0325171	0.00300506	2.31979
COL6A6	131873	0.00321571	0.000750653	2.62524
TMEM207	131920	0.0184045	0.00207881	33.6752
HEATR7B2	133558	0.0176165	0.00201143	2.2193
UGT3A1	133688	0.000178538	0.000156287	12.8652
TMEM171	134285	0.037972	0.00333323	2.69354
PXDNL	137902	0.0297166	0.0028378	2.1275
CTCFL	140690	0.000757474	0.000291105	2.9675
SYT9	143425	0.0277889	0.00272811	2.00711
OR52I2	143502	0.0310054	0.002908	2.59324
OR2AG1	144125	0.0179802	0.00204555	4.28957
ISM2	145501	0.0192835	0.00212479	2.01526
LRFN5	145581	0.000692742	0.00027988	3.70449
GLIS1	148979	0.0119091	0.00160383	2.08518
MDGA2	161357	0.0233413	0.00237279	2.39564
HFM1	164045	0.000263989	0.000184871	2.21839
C1orf65	164127	0.00124537	0.000408811	2.08709
LRRN4	164312	0.000420646	0.000217311	2.0648
DNAJB8	165721	0.0240555	0.00242971	4.32661
UGT3A2	167127	0.00374598	0.000803051	2.90533
PRSS35	167681	0.00964158	0.00140666	5.67971
ZNF679	168417	0.0184759	0.00207942	2.95261
CNBD1	168975	0.00266146	0.000670973	11.7105
COL22A1	169044	0.00440941	0.000879466	2.90188
ADAMTS16	170690	0.00535318	0.000963984	3.10716
C17orf74	201243	0.0166547	0.00200323	2.93321
NLRP11	204801	0.0216012	0.00223924	2.08434
FAM123A	219287	0.000294266	0.00018183	3.47091
OR4C16	219428	0.0202942	0.00220531	9.23412
OR4C6	219432	0.033592	0.00304195	2.21687
ZNF804B	219578	0.0343661	0.00306797	3.03629
OR10G8	219869	0.0295914	0.00284307	7.91408
OR9I1	219954	0.000286851	0.000188326	29.777
OR6C3	254786	0.0402738	0.00347717	4.45798
COL24A1	255631	0.000698224	0.000278524	2.07122
COL29A1	256076	4.42976e-05	8.21158e-05	3.36678
TMEM151A	256472	0.000310873	0.000184843	6.34047
IL28A	282616	0.0051411	0.00094194	2.64129
IL29	282618	0.0489411	0.00394451	2.31173
OR8B4	283162	0.0169054	0.00198786	10.6213
SLC39A5	283375	0.00470789	0.000888394	3.51539
OR4N4	283694	0.0414662	0.00352221	2.43783
HMSD	284293	0.00361852	0.00079189	3.39374
FAM71E2	284418	0.010037	0.00143122	2.193
RUFY4	285180	0.00279614	0.000688407	2.10342
EPHA6	285220	0.00102896	0.000360291	2.19423
RNF212	285498	0.00470022	0.00089229	2.22145
CRB2	286204	0.0455056	0.00375402	2.62038
ENPP7	339221	0.0291222	0.00280655	2.05863
PRSS42	339906	0.00345055	0.000776705	2.68899
SLC6A19	340024	0.0266821	0.00263587	22.3004
ARSI	340075	0.000397196	0.000219597	2.45846
CD300E	342510	0.00100383	0.000359479	3.90881
OR6F1	343169	0.0154904	0.00190686	2.86801
KCNT2	343450	0.00392836	0.000825307	2.22541
SAMD7	344658	0.00926861	0.00135854	2.00628
GPR149	344758	0.00846445	0.00130119	3.90253
MOGAT3	346606	0.0209465	0.00223761	4.73899
ACSM2B	348158	0.00124523	0.000413069	12.8379
SELV	348303	0.00747428	0.0012079	4.62758
GPR142	350383	0.0204011	0.00220931	2.29007
NPSR1	387129	0.0498697	0.00398874	4.1261
BTBD17	388419	0.0387459	0.00337298	3.47782
TMEM82	388595	0.0075114	0.0012077	3.72834
SLC6A17	388662	0.000431329	0.000219236	3.42835
BEND4	389206	0.011912	0.00159739	4.33311
IYD	389434	0.0472903	0.00386083	2.45986
OR51B6	390058	0.044516	0.00373099	6.17645
OR56A3	390083	0.0299191	0.00283992	3.29781
OR6C70	390327	0.00594232	0.00104035	10.8995
TEX19	400629	0.000181272	0.000150329	2.54041
HAPLN4	404037	8.14302e-05	0.000102646	2.48799
KRTAP5-5	439915	0.0101229	0.00143053	2.05864
IFIT1B	439996	0.00109824	0.000380324	2.31784
UNC13C	440279	0.000180841	0.000154025	4.45389
GPR179	440435	0.0175481	0.00201091	3.85814
OR5B3	441608	0.0331675	0.00301216	14.3694
SBK2	646643	0.00369877	0.000798362	5.67984
C7orf72	100130988	0.0474502	0.00386388	2.47214
AZU1	566	0.00688647	0.00115434	0.301044
GRIK2	2898	0.0048472	0.000909238	0.489648
IHH	3549	0.00305416	0.000729145	0.420911
SERPINA5	5104	0.0168307	0.00199396	0.443146
PRM2	5620	0.0315818	0.00295327	0.351214
RASGRF1	5923	0.0363117	0.0032234	0.468834
CCL24	6369	0.0448017	0.00373507	0.469916
TFAP2B	7021	0.0408679	0.00349021	0.461769
SLC43A1	8501	0.00576786	0.00101545	0.443873
ALDH1L1	10840	0.0115602	0.00156352	0.454683
DNAI1	27019	0.0171615	0.00200302	0.443359
TPPP3	51673	0.0338928	0.0030604	0.464148
DUOX1	53905	0.0329422	0.0030178	0.461132
PTCHD2	57540	0.00917726	0.00136418	0.430043
TEKT3	64518	0.0140945	0.00178381	0.447765
RERGL	79785	0.0461743	0.00378935	0.411131
CWH43	80157	0.0213476	0.00224246	0.491279
DYNLRB2	83657	0.0174195	0.00200346	0.482775
TEKT1	83659	0.0391656	0.00340012	0.490611
CALN1	83698	0.0251009	0.00251116	0.489679
LRRC46	90506	0.012896	0.00166556	0.468209
LRRC50	123872	0.0330652	0.00301155	0.470133
CDHR3	222256	0.0296321	0.00283833	0.461324
GAS2L2	246176	0.0189053	0.00209778	0.424316
TMEM211	255349	0.0043621	0.000875571	0.447108
C2orf62	375307	0.014869	0.00184478	0.490422
SHISA6	388336	0.0447997	0.00374481	0.43775
CDHR4	389118	0.0373868	0.00329103	0.482667
LRRC18	474354	0.030862	0.00290318	0.424865
C22orf41	644186	0.0339461	0.00305645	0.499168
