# Supplementary material for: Mutation status coupled with RNA-sequencing data can efficiently identify important non-significantly mutated genes serving as diagnostic biomarkers of endometrial cancer
Source: BMC Bioinformatics. 2017 Dec 28;18(Suppl 14):472. doi: 10.1186/s12859-017-1891-6 (PMC5751793; doi:10.1186/s12859-017-1891-6)
Supplement: Supplementary file 11 — Summary of the 24 non-SMGs that were found from 395 non-SMGs by using VCPA. (XLSX 11 kb) [file 12859_2017_1891_MOESM11_ESM.xlsx]

## Sheet: Sheet1
Additional file 11 - Summary of the 24 non-SMGs that were found from 395 non-SMGs by using VCPA.
Gene Symbol	Entrez GeneID	Description	P value (t-test)	FDR	Fold change	Dysregulation in advanced stage patients
C22orf41	644186	Synaptonemal Complex Central Element Protein 3	0.0339461	0.00305645	0.499168	Down
COL10A1**	1300	Collagen Type X Alpha 1 Chain	0.00161995	0.000486194	2.94774	Up
CRB2**	286204	Crumbs 2, Cell Polarity Complex Component	0.0455056	0.00375402	2.62038	Up
ERP27	121506	Endoplasmic Reticulum Protein 27	0.0013952	0.000439674	2.09759	Up
GPR6*	2830	G Protein-Coupled Receptor 6	0.0137122	0.00174241	2.64116	Up
GRIK2**	2898	Glutamate Ionotropic Receptor Kainate Type Subunit 2	0.0048472	0.000909238	0.489648	Down
IYD**	389434	Iodotyrosine Deiodinase	0.0472903	0.00386083	2.45986	Up
KCNJ16**	3773	Potassium Voltage-Gated Channel Subfamily J Member 16	0.000126219	0.000128309	6.53667	Up
LHCGR**	3973	Luteinizing Hormone/Choriogonadotropin Receptor	0.0026701	0.000667811	9.37269	Up
LRRN2	10446	Leucine Rich Repeat Neuronal 2	3.4094e-05	7.16279e-05	2.6031	Up
NEUROD4**	58158	Neuronal Differentiation 4	0.0373333	0.00329552	13.3159	Up
NPSR1**	387129	Neuropeptide S Receptor 1	0.0498697	0.00398874	4.1261	Up
OR2AG1**	144125	Olfactory Receptor Family 2 Subfamily AG Member 1	0.0179802	0.00204555	4.28957	Up
OR6C70	390327	Olfactory Receptor Family 6 Subfamily C Member 70	0.00594232	0.00104035	10.8995	Up
OR9I1	219954	Olfactory Receptor Family 9 Subfamily I Member 1	0.000286851	0.000188326	29.777	Up
PON1**	5444	Paraoxonase 1	0.0408671	0.00349963	2.90672	Up
RERGL*	79785	RERG Like	0.0461743	0.00378935	0.411131	Down
RUFY4	285180	RUN And FYVE Domain Containing 4	0.00279614	0.000688407	2.10342	Up
SLC17A2	10246	Solute Carrier Family 17 Member 2	0.0443924	0.00373055	3.07023	Up
SLC6A15**	55117	Solute Carrier Family 6 Member 15	1.52328e-05	5.33376e-05	10.8898	Up
TFAP2B**	7021	Transcription Factor AP-2 Beta	0.0408679	0.00349021	0.461769	Down
TMEM171	134285	Transmembrane Protein 171	0.037972	0.00333323	2.69354	Up
UQCRFS1*	7386	Ubiquinol-Cytochrome C Reductase, Rieske Iron-Sulfur Polypeptide 1	0.00149983	0.000458883	2.25568	Up
VCAM1**	7412	Vascular Cell Adhesion Molecule 1	7.80176e-05	0.000106896	2.03994	Up
* The gene was reported as a cancer-related gene in previous studies. **The gene has been shown to be related to diseases in previous studies.
